# Supplementary material for: Identifying Risk: Concurrent Overlap of the Antarctic Krill Fishery with Krill-Dependent Predators in the Scotia Sea
Source: PLoS One. 2017 Jan 13;12(1):e0170132. doi: 10.1371/journal.pone.0170132 (PMC5234819; doi:10.1371/journal.pone.0170132)
Supplement: S1 Data — (ZIP) [file pone.0170132.s001.zip]

Archive with 6 entries (6 files):
- Data/krill_density.csv
- Data/predator census.csv
- Data/READ ME.txt
- Data/satellite telemetry.csv
- Data/SSMU3_krill_depth_density.csv
- Data/tdr data.csv
