# Supplementary material for: Identifying Risk: Concurrent Overlap of the Antarctic Krill Fishery with Krill-Dependent Predators in the Scotia Sea
Source: PLoS One. 2017 Jan 13;12(1):e0170132. doi: 10.1371/journal.pone.0170132 (PMC5234819; doi:10.1371/journal.pone.0170132)
Supplement: S1 Data — (ZIP) [file pone.0170132.s001.zip › Data/krill_density.csv]

Longitude	Latitude	gm2	Year
-62.0342799	-62.74721292	63.44229246	2009
-62.06302678	-62.73596507	142.8949916	2009
-62.08355619	-62.72488174	77.38341101	2009
-62.10747673	-62.71241125	51.22687541	2009
-62.13157098	-62.69987796	116.2930784	2009
-62.15511349	-62.6868926	110.8167088	2009
-62.17787999	-62.67409626	33.65404098	2009
-62.20083572	-62.66133027	74.6175617	2009
-62.22406757	-62.64875378	61.15953112	2009
-62.24769929	-62.63623799	40.99871465	2009
-62.27108177	-62.62426102	67.14338687	2009
-62.29575113	-62.61186828	11.73758776	2009
-62.31973092	-62.59927268	32.09050762	2009
-62.3425876	-62.58638111	22.15287451	2009
-62.36510632	-62.57321053	12.31974749	2009
-62.38883085	-62.56020857	13.27330527	2009
-62.41412508	-62.5476649	40.97285391	2009
-62.43852542	-62.53413265	23.02040643	2009
-62.46543212	-62.51905062	70.02025307	2009
-62.48993362	-62.50567888	3.029734748	2009
-62.55039907	-62.47265027	44.56627182	2009
-62.57445134	-62.46048511	49.59405094	2009
-62.6017766	-62.44668123	68.33299645	2009
-62.62534808	-62.43537032	26.78259597	2009
-62.64982732	-62.4240531	189.6907634	2009
-62.67306892	-62.41208885	94.17414003	2009
-62.69514833	-62.40052654	78.5393888	2009
-62.72487668	-62.38592487	73.69690806	2009
-62.74923283	-62.37439287	32.04661953	2009
-62.77329894	-62.36240368	79.21478818	2009
-62.79687059	-62.35111448	148.9745901	2009
-62.82003745	-62.339783	65.13335529	2009
-62.84400888	-62.32781407	66.6262434	2009
-62.86809698	-62.31591958	22.55387232	2009
-62.8975976	-62.30075494	51.01056893	2009
-62.91965213	-62.28978168	9.148733996	2009
-62.94276093	-62.27886675	10.42008245	2009
-62.96918757	-62.26611938	115.6931864	2009
-62.99733925	-62.25167913	65.33569395	2009
-62.50004297	-61.97979248	28.44591621	2009
-62.50187805	-61.9665111	97.61776875	2009
-62.47228419	-61.97661824	153.8639999	2009
-62.44450101	-61.98982042	72.4887879	2009
-62.42386968	-61.99968555	42.79017343	2009
-62.39872723	-62.01403599	20.8452702	2009
-62.37405531	-62.02859305	11.59608683	2009
-62.35571485	-62.03958561	16.79969798	2009
-62.33171456	-62.05453446	12.6230066	2009
-62.31375246	-62.06572896	55.97916674	2009
-62.28860006	-62.08035456	21.65510768	2009
-62.27012044	-62.09123303	11.93078142	2009
-62.24602935	-62.1059224	13.45675376	2009
-62.22147869	-62.12025237	43.8982141	2009
-62.20354563	-62.13098699	29.46882339	2009
-62.18022463	-62.14530591	49.24365844	2009
-62.15695495	-62.1592454	57.23104184	2009
-62.13893678	-62.16986177	33.57667934	2009
-62.11421561	-62.18364806	79.14726682	2009
-62.08901812	-62.19738678	47.18535869	2009
-62.07063047	-62.2078059	39.78683362	2009
-62.05192332	-62.22318343	65.52970349	2009
-62.03404098	-62.2388521	67.1656219	2009
-62.01749278	-62.25330423	123.0285722	2009
-61.99759398	-62.25669333	57.5365778	2009
-62.00613604	-62.21841418	250.0363004	2009
-61.99139785	-62.21983698	37.22035694	2009
-61.96657713	-62.23389256	38.69729866	2009
-61.93998829	-62.24780181	22.31817828	2009
-61.92171397	-62.25851747	16.2335765	2009
-61.89735324	-62.27305317	11.4078641	2009
-61.87234601	-62.2871173	15.05518885	2009
-61.8539332	-62.29780428	6.278729482	2009
-61.82911572	-62.31190562	3.662798864	2009
-61.80487667	-62.32607836	3.673550529	2009
-61.78684098	-62.33705017	25.61932225	2009
-61.7624458	-62.3512915	3.825346215	2009
-61.73706859	-62.36581435	88.95646191	2009
-61.7180432	-62.37646815	46.52558114	2009
-61.00708875	-62.23776202	26.01648511	2009
-61.01780053	-62.22458712	140.6843887	2009
-61.04682764	-62.21038204	20.3460428	2009
-61.07255353	-62.19894185	14.38614488	2009
-61.09788227	-62.18716145	5.924945598	2009
-61.12282841	-62.17563521	11.5427073	2009
-61.14775481	-62.16398698	17.34247069	2009
-61.17176985	-62.15248639	3.497345363	2009
-61.19761267	-62.140606	19.67708139	2009
-61.22222351	-62.1291621	60.01850982	2009
-61.24716006	-62.11822773	38.2556451	2009
-61.272385	-62.10742904	69.69222673	2009
-61.29840708	-62.0957049	59.67770345	2009
-61.3226676	-62.08424923	24.55936357	2009
-61.34951918	-62.07161737	5.77259426	2009
-61.37236977	-62.06124482	8.270827595	2009
-61.40197496	-62.04748923	42.75488683	2009
-61.42702175	-62.03720724	2.459792096	2009
-61.45112305	-62.02739102	67.83026921	2009
-61.47901937	-62.01515686	225.6101807	2009
-61.49792525	-62.00440802	32.12140728	2009
-61.5086157	-61.99339433	306.0174178	2009
-61.53841855	-61.97858575	75.34481732	2009
-61.55981912	-61.96758977	29.31534455	2009
-61.58442395	-61.9559671	17.44779711	2009
-61.60700268	-61.94431558	8.945946516	2009
-61.63143314	-61.93278844	20.37687325	2009
-61.65663642	-61.92061508	41.33683057	2009
-61.68103788	-61.90776017	49.60966548	2009
-61.70494493	-61.89509112	44.58762582	2009
-61.73177595	-61.88247202	55.55990806	2009
-61.75346388	-61.87199638	44.47616941	2009
-61.77805135	-61.85976145	15.90741825	2009
-61.80190237	-61.84765277	45.72175993	2009
-61.8254152	-61.83551338	48.65638006	2009
-61.84895202	-61.82284682	75.8510695	2009
-61.87437871	-61.81011409	74.00462777	2009
-61.89971725	-61.79824893	50.96815515	2009
-61.92212403	-61.78801828	27.17447427	2009
-61.94745913	-61.77462379	51.42301408	2009
-61.97299006	-61.76162663	62.81850326	2009
-61.99989349	-61.74853064	26.85406437	2009
-61.535169	-61.4869355	6.908767251	2009
-61.5557543	-61.47837307	150.0327988	2009
-61.54507769	-61.4787734	136.5467974	2009
-61.52149709	-61.49142549	107.832935	2009
-61.49711442	-61.50453883	70.40298029	2009
-61.4723439	-61.51764467	66.40182633	2009
-61.44720357	-61.5310382	65.99850231	2009
-61.42781822	-61.54100435	83.57869095	2009
-61.40109099	-61.55356398	50.3964217	2009
-61.37528905	-61.56694277	24.36162999	2009
-61.35564769	-61.5768678	21.77499965	2009
-61.32827823	-61.58991556	31.02212957	2009
-61.307924	-61.60002923	32.01213059	2009
-61.28139095	-61.61312595	24.54918254	2009
-61.25430128	-61.62625338	17.79640285	2009
-61.23409049	-61.63604377	40.31330502	2009
-61.20689435	-61.64928428	19.26091907	2009
-61.18036318	-61.66253577	28.05655232	2009
-61.16042784	-61.67203163	27.7526121	2009
-61.13357698	-61.68506481	34.88757144	2009
-61.10497551	-61.69716608	57.93828828	2009
-61.0828154	-61.70599398	76.92923643	2009
-61.05212757	-61.71745045	118.9760504	2009
-61.0296775	-61.72608038	109.4914571	2009
-60.99800577	-61.73961155	113.5447486	2009
-60.97880414	-61.75377087	160.2693248	2009
-60.44860688	-62.02891931	18.36509862	2009
-60.42067656	-62.04018649	140.3531163	2009
-60.39294512	-62.0515378	66.58691789	2009
-60.36593728	-62.06355803	25.08492075	2009
-60.33915545	-62.0756149	362.3557028	2009
-60.31922563	-62.0846426	9.363863613	2009
-60.29299091	-62.09668805	12.67019827	2009
-60.26607438	-62.10893298	5.310579431	2009
-60.23763433	-62.12069168	140.1999373	2009
-60.2089641	-62.13233635	158.5105176	2009
-60.18669776	-62.14059399	114.7185575	2009
-60.15410418	-62.14800592	385.6686523	2009
-60.12120528	-62.15730656	54.40942367	2009
-60.09422193	-62.16896855	226.7974644	2009
-60.08259066	-62.18133477	17.95502704	2009
-60.06745592	-62.19695103	12.09896138	2009
-60.05324286	-62.21890116	0.210567838	2009
-59.54274773	-61.99293305	701.0714236	2009
-59.56555723	-61.98789597	274.2720634	2009
-59.591351	-61.97350412	9.72327485	2009
-59.61307932	-61.9616404	43.87483742	2009
-59.64081267	-61.94672431	114.4025305	2009
-59.66322677	-61.93535443	145.4065853	2009
-59.68400066	-61.92417294	6.225330531	2009
-59.71010996	-61.9094157	11.94817664	2009
-59.73032954	-61.89769218	5.50633525	2009
-59.75129356	-61.88608808	6.250060534	2009
-59.77734899	-61.8719092	56.65323182	2009
-59.79790105	-61.86032823	80.71126356	2009
-59.82430172	-61.84589555	17.17055009	2009
-59.84461833	-61.83470302	14.96916906	2009
-59.87009557	-61.82106104	43.41368865	2009
-59.8916838	-61.80997858	100.6530244	2009
-59.91924362	-61.79702697	57.60131563	2009
-59.94219866	-61.78654905	66.56272857	2009
-59.97192723	-61.77422382	18.45799832	2009
-59.99364455	-61.75829687	108.745521	2009
-60.02049318	-61.7220235	135.237582	2009
-60.05317706	-61.70758441	26.34327551	2009
-60.07605528	-61.69764652	38.75753421	2009
-60.0988164	-61.68751897	45.25055113	2009
-60.12641573	-61.6739953	33.66474246	2009
-60.15398872	-61.66135323	37.05241817	2009
-60.17641502	-61.65123272	21.0919219	2009
-60.20455063	-61.63873198	34.14576322	2009
-60.22742817	-61.62811705	13.87284161	2009
-60.25412568	-61.614725	20.88448441	2009
-60.27646643	-61.60438755	20.54898285	2009
-60.30421775	-61.5917801	21.53720319	2009
-60.32685816	-61.58154979	6.478922835	2009
-60.3490615	-61.57100117	7.638223218	2009
-60.37734036	-61.55739089	19.57767978	2009
-60.40263506	-61.54786938	15.5103343	2009
-60.43332512	-61.53589469	5.244454689	2009
-60.45604734	-61.52572236	11.58643554	2009
-60.4875223	-61.50963298	15.79839248	2009
-60.5263101	-61.47754337	7.451544821	2009
-60.55021	-61.4635738	11.79005428	2009
-60.57393497	-61.45277757	4.666654382	2009
-60.59858773	-61.44231278	10.71006943	2009
-60.6276449	-61.42882681	3.610167225	2009
-60.65017202	-61.41809463	10.49010931	2009
-60.67337873	-61.4069263	4.500572381	2009
-60.70136293	-61.39375023	18.80414673	2009
-60.723752	-61.38293907	3.450252448	2009
-60.74680638	-61.37205875	3.822804699	2009
-60.77506727	-61.35846028	6.711215374	2009
-60.79737669	-61.34771933	4.799346608	2009
-60.82480705	-61.33468292	8.439555523	2009
-60.84707329	-61.32389476	5.555911809	2009
-60.86975673	-61.31281466	14.5058515	2009
-60.89835832	-61.29912455	6.299717628	2009
-60.92185382	-61.28890263	11.80606583	2009
-60.95027069	-61.27644938	11.6824401	2009
-60.97547273	-61.26460342	19.54317223	2009
-60.99675255	-61.2527223	5.243486242	2009
-59.99538928	-61.25132945	0.803358638	2009
-60.0428698	-61.23697797	4.534187978	2009
-60.06617588	-61.22883299	15.78320409	2009
-60.04424153	-61.23633022	10.37150834	2009
-60.01802922	-61.24886885	21.6521473	2009
-59.9918083	-61.26101534	20.99805416	2009
-59.96542512	-61.27310827	21.758566	2009
-59.9455034	-61.28206738	11.2335849	2009
-59.92012422	-61.29453584	10.64290339	2009
-59.89545604	-61.30712181	9.812081813	2009
-59.87047455	-61.31958778	30.95529377	2009
-59.84554567	-61.33202959	10.83654182	2009
-59.82074033	-61.34451518	21.15934654	2009
-59.80224742	-61.35391268	11.81246333	2009
-59.77731999	-61.36651209	10.07607127	2009
-59.75228463	-61.37923688	11.8219325	2009
-59.72685573	-61.39151437	6.652308052	2009
-59.70136412	-61.40371743	12.02117764	2009
-59.67493657	-61.41571875	30.76061931	2009
-59.656052	-61.4249146	13.65731944	2009
-59.63049588	-61.43729179	59.4115784	2009
-59.6042799	-61.44947061	166.5794088	2009
-59.57775676	-61.46149996	108.5861942	2009
-59.55155281	-61.47330352	55.76940061	2009
-59.52336746	-61.48406666	204.1131035	2009
-59.50153438	-61.4921703	111.6727719	2009
-59.47678393	-61.50689303	39.10654263	2009
-59.50458103	-61.49812115	181.5761432	2009
-59.55152023	-61.47915936	81.4892815	2009
-59.56107912	-61.4710644	15.20460976	2009
-59.53871601	-61.48223035	13.16494887	2009
-59.51322244	-61.49389682	9.905422631	2009
-59.48891487	-61.50631527	5.963475062	2009
-59.46515204	-61.51906269	40.19447053	2009
-59.44022288	-61.53168156	31.09661137	2009
-59.42102047	-61.54114153	47.03486007	2009
-59.39576853	-61.55395089	73.08375437	2009
-59.37080334	-61.56633901	20.76388341	2009
-59.34577358	-61.57845271	319.724973	2009
-59.32147216	-61.59087826	183.3449088	2009
-59.29746864	-61.60360714	15.12489802	2009
-59.27285797	-61.61604042	13.86222593	2009
-59.24754193	-61.62833663	16.65912705	2009
-59.22833965	-61.63753697	42.67268376	2009
-59.20266775	-61.64975025	52.55756705	2009
-59.17739312	-61.66173585	24.6395055	2009
-59.15315983	-61.67383568	20.21173946	2009
-59.13364716	-61.68766543	363.2967541	2009
-59.11601385	-61.70248118	161.4405403	2009
-59.09830519	-61.71749103	386.191052	2009
-59.07914549	-61.73189847	150.4302385	2009
-59.0556309	-61.74459941	94.16737708	2009
-59.0151807	-61.75003168	84.85609938	2009
-58.46052431	-61.50831019	50.42046574	2009
-58.43592352	-61.51464274	79.4350927	2009
-58.43281919	-61.50022519	8.553304957	2009
-58.43730906	-61.48318553	9.143372936	2009
-58.44096402	-61.46627683	37.84250306	2009
-58.44449293	-61.44921167	4.567912033	2009
-58.44691888	-61.43253428	8.379155667	2009
-58.44896429	-61.41568402	33.90696108	2009
-58.45163927	-61.40266684	91.30073684	2009
-58.45313506	-61.38507815	27.77178961	2009
-58.45567968	-61.36734149	36.02939728	2009
-58.45826778	-61.34989015	21.12946349	2009
-58.45965508	-61.33665794	25.86693025	2009
-58.46176356	-61.31894023	35.74388548	2009
-58.46425912	-61.30139437	8.579079491	2009
-58.46591955	-61.2837886	68.5277996	2009
-58.46790154	-61.2706417	14.41844925	2009
-58.46979336	-61.25344787	19.11184661	2009
-58.47183496	-61.23613434	27.17687252	2009
-58.47344715	-61.21884478	24.80274975	2009
-58.47593698	-61.20141185	35.50097644	2009
-58.47831491	-61.18380524	31.08176495	2009
-58.48047203	-61.17060646	9.693369139	2009
-58.48334292	-61.15357906	21.2017676	2009
-58.48598175	-61.13625055	3.002525553	2009
-58.4875619	-61.11914785	15.25643969	2009
-58.48883547	-61.10201668	34.87803387	2009
-58.49012639	-61.08445366	207.3882042	2009
-58.49150264	-61.07106208	15.66147154	2009
-58.50211242	-61.05379197	57.15352601	2009
-58.51333715	-61.03594923	18.12050159	2009
-58.51809462	-61.02284093	16.44715288	2009
-58.52060191	-61.00680294	32.96851965	2009
-58.50869842	-60.99439867	15.55211553	2009
-58.51809255	-60.99393142	10.89554668	2009
-58.51853989	-60.97817837	23.78414939	2009
-58.51527358	-60.96162226	10.20430127	2009
-58.51345362	-60.94270043	10.83054214	2009
-58.51523353	-60.92624538	8.029159371	2009
-58.51466661	-60.90975823	6.345606561	2009
-58.51406589	-60.89339608	11.77056554	2009
-58.51324695	-60.87724453	9.516655265	2009
-58.51338923	-60.86364529	12.87991542	2009
-58.51179315	-60.84740503	9.861093412	2009
-58.51148365	-60.83070692	25.21863282	2009
-58.51045654	-60.81390629	100.0797385	2009
-58.50980995	-60.79813307	8.850293243	2009
-58.50911363	-60.77952585	24.9796514	2009
-58.5073466	-60.76327355	85.10241599	2009
-58.50564965	-60.74698612	13.81166352	2009
-58.50479507	-60.73037798	9.372544023	2009
-58.5057138	-60.71388353	49.34075933	2009
-58.50620666	-60.69739803	20.81578659	2009
-58.50559217	-60.680818	15.53032527	2009
-58.50478392	-60.66403404	14.49433778	2009
-58.50431888	-60.64963044	23.14497147	2009
-58.50408633	-60.63257696	28.97773491	2009
-58.50370177	-60.61537158	69.52824795	2009
-58.50390718	-60.59814989	129.4299302	2009
-58.50282349	-60.58552768	32.53454527	2009
-58.49978931	-60.56816911	129.3507927	2009
-58.49550168	-60.55111052	180.6918684	2009
-58.49017568	-60.53396492	236.0822217	2009
-58.48546198	-60.51704397	172.4275197	2009
-58.48406437	-60.50159768	70.74231355	2009
-58.49645472	-60.49560125	15.94131188	2009
-58.48778942	-60.51794532	2.411952914	2009
-58.47835613	-60.52971272	73.59145133	2009
-58.48229033	-60.52101632	55.14935813	2009
-58.48142894	-60.50378876	25.5650973	2009
-58.48245466	-60.48608269	26.30929447	2009
-58.48367411	-60.47286621	26.76714979	2009
-58.48351215	-60.45521862	19.43459284	2009
-58.48311156	-60.43711043	24.35837094	2009
-58.48325156	-60.41904315	21.85619542	2009
-58.48433043	-60.40545491	21.97836626	2009
-58.48605545	-60.38746554	63.96104784	2009
-58.48729249	-60.36945847	40.44979819	2009
-58.4871948	-60.35607047	107.2220723	2009
-58.48716623	-60.33843761	33.5531687	2009
-58.4877436	-60.32035443	18.81387612	2009
-58.48810875	-60.30670455	27.61204603	2009
-58.48901588	-60.28822025	61.90486468	2009
-58.48986315	-60.26961753	12.5453985	2009
-58.49054298	-60.25578515	19.24095522	2009
-58.49121077	-60.23773901	48.75003776	2009
-58.49183084	-60.22401768	59.87089833	2009
-58.49277703	-60.20580362	41.3970641	2009
-58.49387272	-60.18733591	48.13850044	2009
-58.4931091	-60.17367343	225.3707828	2009
-58.49399549	-60.15557606	44.25481187	2009
-58.49465562	-60.13770045	21.25068571	2009
-58.49513672	-60.1242497	10.03725608	2009
-58.49587187	-60.10585621	3.49230523	2009
-58.49676089	-60.08741848	3.286343687	2009
-58.49853614	-60.07374824	6.977589724	2009
-58.50743797	-60.05606957	4.200895674	2009
-58.50776868	-60.04222586	12.51568381	2009
-58.50818659	-60.02371212	1.81754817	2009
-58.50992323	-60.00511265	5.989226527	2009
-58.5014695	-59.99084685	2.636813137	2009
-57.91847836	-60.01245139	0.933324806	2009
-57.54660728	-60.01272265	0.803938724	2009
-57.56649584	-60.02047954	6.515709249	2009
-57.55563142	-60.03795701	38.85306873	2009
-57.54674937	-60.05170596	27.08730441	2009
-57.54141905	-60.0700479	8.146617766	2009
-57.53877501	-60.08469279	11.20449256	2009
-57.5339737	-60.10293563	12.15093883	2009
-57.53978317	-60.5079875	2.604239408	2009
-57.56349178	-60.51518508	16.75586862	2009
-57.55832313	-60.52976373	26.14519827	2009
-57.55292293	-60.54703698	19.56852045	2009
-57.54828867	-60.56421508	26.18202416	2009
-57.54481777	-60.58153417	22.07947758	2009
-57.54065549	-60.59864481	53.01820418	2009
-57.53587611	-60.6159366	20.39178975	2009
-57.53244492	-60.6292115	24.07553376	2009
-57.527584	-60.64708105	36.91985802	2009
-57.52220736	-60.66513225	41.76119865	2009
-57.51859117	-60.67877229	26.76640809	2009
-57.51414247	-60.69721342	29.87259819	2009
-57.5094235	-60.7156563	35.14262676	2009
-57.50020907	-60.72824	40.23553197	2009
-57.48992053	-60.74796923	15.16404647	2009
-57.52241351	-60.73810927	6.681131701	2009
-57.5358795	-60.73257927	10.43032615	2009
-57.52890696	-60.75090914	17.11120945	2009
-57.52323024	-60.76489461	14.44875474	2009
-57.51920388	-60.78375497	15.54224595	2009
-57.51876558	-60.79815701	10.35709008	2009
-57.5178158	-60.81701231	10.0133552	2009
-57.51655208	-60.83131446	25.45576137	2009
-57.51444963	-60.85027283	21.58805921	2009
-57.51258075	-60.86459093	37.07051176	2009
-57.50990528	-60.8836225	100.9451693	2009
-57.50806957	-60.89774681	71.66236804	2009
-57.50689068	-60.91666025	14.80760025	2009
-57.50346091	-60.93095568	90.98784381	2009
-57.49709938	-60.95006289	98.69086208	2009
-57.49171993	-60.96413729	8.804995765	2009
-57.48583832	-60.98271094	19.12108018	2009
-57.48358448	-60.99791555	30.52162889	2009
-57.49655238	-61.00291548	66.96599307	2009
-57.52368255	-60.98012582	0.625716891	2009
-57.53718315	-60.96595992	1.940682552	2009
-57.53792159	-60.97786333	4.174809132	2009
-57.53216675	-60.99468632	8.017384124	2009
-57.52576987	-61.01280995	7.770128993	2009
-57.52345295	-61.02633575	12.14692857	2009
-57.52160812	-61.04475897	7.108073519	2009
-57.5196128	-61.06322358	5.859771821	2009
-57.51749658	-61.07719125	8.228550538	2009
-57.51545137	-61.09578912	14.81966867	2009
-57.5145734	-61.10958128	13.37702919	2009
-57.51289724	-61.1276666	23.38340022	2009
-57.51096988	-61.14568118	27.71127005	2009
-57.50894299	-61.15916092	9.403434243	2009
-57.50191163	-61.17706748	7.371486235	2009
-57.48927709	-61.19446571	8.161704656	2009
-57.48777429	-61.20811883	4.933375039	2009
-57.48552931	-61.2264459	26.2747289	2009
-57.48325926	-61.24366678	4.109903724	2009
-57.48989267	-61.25724795	21.90992504	2009
-57.52038028	-61.23449363	1.137585114	2009
-57.53719708	-61.2381743	19.06006778	2009
-57.53294286	-61.25579616	21.42444463	2009
-57.5291452	-61.26982117	23.70837146	2009
-57.52514693	-61.28824104	17.94170219	2009
-57.52238804	-61.30653603	24.78185118	2009
-57.52064447	-61.32018675	55.89696252	2009
-57.5187299	-61.33828619	76.26851867	2009
-57.51666925	-61.35614748	129.9062406	2009
-57.51486305	-61.36974491	109.838408	2009
-57.51397054	-61.387458	201.3905095	2009
-57.5109171	-61.40509842	143.7995399	2009
-57.50698591	-61.42269644	19.04610126	2009
-57.49834825	-61.43546239	37.31754625	2009
-57.48658355	-61.45254578	25.54496251	2009
-57.48067303	-61.46989431	48.57427306	2009
-57.47650827	-61.48683822	67.37554478	2009
-57.4948507	-61.49962233	86.51400667	2009
-57.5541197	-61.49796038	47.32329919	2009
-57.58154818	-61.49623843	59.41050449	2009
-57.57521429	-61.51463097	17.1460587	2009
-57.56791753	-61.53189537	26.17460565	2009
-57.56408713	-61.54501892	24.63717923	2009
-57.55888437	-61.5625577	34.28352518	2009
-57.5534423	-61.57984148	139.6291089	2009
-57.54772796	-61.59700655	252.5223016	2009
-57.54306048	-61.6136791	167.9142152	2009
-57.53784763	-61.63021047	229.9105728	2009
-57.53276528	-61.64675302	108.3565006	2009
-57.52886288	-61.65916057	416.51383	2009
-57.52038671	-61.67539164	38.58618384	2009
-57.51135063	-61.69183906	79.84835565	2009
-57.50014681	-61.70809998	239.9605285	2009
-57.48928379	-61.72440891	243.8004302	2009
-57.47787578	-61.74338537	340.8184809	2009
-57.49471113	-61.75096068	128.8356997	2009
-57.03524652	-61.24534027	0.412377307	2009
-57.0506095	-61.23245965	3.941579329	2009
-57.04790216	-61.2160898	10.98273537	2009
-57.04600835	-61.20271704	9.312741577	2009
-57.04302984	-61.18426279	11.88434508	2009
-57.04139746	-61.16595633	9.991375095	2009
-57.04056612	-61.15238707	21.24215847	2009
-57.03996009	-61.13423823	17.70025058	2009
-57.03797042	-61.11592452	46.59525081	2009
-57.03627837	-61.10207997	16.39780558	2009
-57.03389362	-61.08376604	11.59126197	2009
-57.03218022	-61.07001878	21.02417556	2009
-57.03053989	-61.05160201	10.25168934	2009
-57.02884805	-61.03301928	41.23246562	2009
-57.02763743	-61.01913568	28.00833713	2009
-57.02620262	-61.00092573	27.56288921	2009
-57.02431796	-60.98254866	260.3881662	2009
-57.02250966	-60.96882157	181.0207686	2009
-57.02051813	-60.95032123	313.066789	2009
-57.01886378	-60.93648996	507.5117612	2009
-57.01675199	-60.91826329	1048.880114	2009
-57.01517464	-60.90003434	168.7824931	2009
-57.01390187	-60.88650951	184.1107379	2009
-57.01238306	-60.86843821	323.7236048	2009
-57.01120361	-60.85036533	283.5769193	2009
-57.01030801	-60.83691837	277.524211	2009
-57.00141089	-60.8192717	31.89838322	2009
-56.99132781	-60.80170175	30.41972188	2009
-56.98515422	-60.78822889	24.87695594	2009
-56.98237079	-60.76986649	41.04502727	2009
-56.97947898	-60.75264396	13.6870615	2009
-56.99669065	-60.74842137	0.382696682	2009
-57.04697507	-60.7625656	211.0782531	2009
-57.05221367	-60.75328615	283.6419902	2009
-57.04178369	-60.73779341	534.1501014	2009
-57.03597662	-60.72007076	271.9245784	2009
-57.03509552	-60.7062331	150.8532951	2009
-57.03410236	-60.68784271	99.25900111	2009
-57.03305305	-60.66954184	163.3394511	2009
-57.03167728	-60.65611939	99.75178935	2009
-57.02952983	-60.63786652	73.21354363	2009
-57.02791162	-60.61954864	25.08402843	2009
-57.02692727	-60.6058173	18.99453004	2009
-57.02556987	-60.58747173	30.52764465	2009
-57.02381617	-60.5694503	13.05406418	2009
-57.02315799	-60.55618782	16.70412826	2009
-57.02218555	-60.53881884	44.5895876	2009
-57.02072913	-60.52140559	29.18694324	2009
-57.01866897	-60.50419555	32.53043405	2009
-57.01584767	-60.48667287	97.66135426	2009
-57.01470227	-60.47351953	23.83826046	2009
-57.01504327	-60.45578826	89.31235517	2009
-57.01573444	-60.43800741	60.25362749	2009
-57.01522242	-60.42011368	42.4936036	2009
-57.01460178	-60.4065332	30.05922375	2009
-57.01267627	-60.38842808	30.99973572	2009
-57.01013115	-60.37070594	57.14077687	2009
-57.00841645	-60.3571947	46.78218724	2009
-57.0066759	-60.33918535	68.53982091	2009
-57.005079	-60.32110586	90.92330114	2009
-56.99913392	-60.30808666	94.72673022	2009
-56.99046263	-60.29098073	57.60744287	2009
-56.98177605	-60.27395632	139.4369852	2009
-56.97533984	-60.2553657	220.593681	2009
-56.99656665	-60.24962698	169.4722164	2009
-56.5467193	-60.00409525	10.45479431	2009
-56.5613075	-60.01506589	21.80696159	2009
-56.55517941	-60.03358182	41.96716136	2009
-56.55174596	-60.04774793	120.6314555	2009
-56.54745292	-60.0665659	124.0106847	2009
-56.54345517	-60.08057926	139.3516591	2009
-56.53871021	-60.09907254	81.90358825	2009
-56.53530646	-60.11316668	87.5378202	2009
-56.53061429	-60.13180087	120.0922267	2009
-56.5267196	-60.14580947	168.5317377	2009
-56.52206733	-60.16435029	111.802724	2009
-56.51612852	-60.18279815	423.365269	2009
-56.50727997	-60.19611523	131.4009952	2009
-56.49503573	-60.2134171	177.1753336	2009
-56.48589355	-60.2260065	323.1284621	2009
-56.48172518	-60.2486326	29.82903507	2009
-56.53614594	-60.25314011	264.7341093	2009
-56.56016608	-60.25643361	961.1052279	2009
-56.55971255	-60.27117353	271.9227282	2009
-56.55681818	-60.28824455	43.48642069	2009
-56.55159934	-60.30563155	41.12426084	2009
-56.54597038	-60.32270269	37.56981257	2009
-56.54226349	-60.33984087	63.26062951	2009
-56.53870655	-60.35709554	35.76544135	2009
-56.53379864	-60.37419888	36.16675445	2009
-56.53002028	-60.38686146	43.36702969	2009
-56.52515986	-60.40381832	38.99764899	2009
-56.52073162	-60.4205966	12.44858564	2009
-56.50896592	-60.43615158	9.531728699	2009
-56.49383858	-60.45129076	10.58807365	2009
-56.48620381	-60.46798982	12.09938404	2009
-56.48027365	-60.48670913	11.3406227	2009
-56.49785742	-60.499566	3.243968841	2009
-56.51980476	-60.9199345	9.762147884	2009
-56.51701287	-60.93790384	67.93408739	2009
-56.517722	-60.95138598	49.12778877	2009
-56.51912246	-60.9693233	31.416318	2009
-56.52073678	-60.9870707	19.24946998	2009
-56.52152598	-61.00600011	23.3415288	2009
-56.50175622	-61.0008772	0.229953428	2009
-56.45414238	-60.98126318	58.5872582	2009
-56.43593605	-60.97926605	26.05042337	2009
-56.44251745	-60.99626665	33.75930178	2009
-56.44854331	-61.01339163	23.84938822	2009
-56.45347024	-61.03031445	139.8928931	2009
-56.4585442	-61.04742762	113.4807413	2009
-56.46375117	-61.06435932	13.52169201	2009
-56.46968134	-61.08123622	40.88005962	2009
-56.47474367	-61.09819145	10.16915126	2009
-56.47696725	-61.11105609	12.66382734	2009
-56.47996123	-61.12855473	26.21905718	2009
-56.48248485	-61.14599956	293.7021396	2009
-56.48621421	-61.16341632	68.43217942	2009
-56.49479481	-61.18017127	11.42267712	2009
-56.50141078	-61.19270954	62.42219404	2009
-56.50971451	-61.20993451	13.08877681	2009
-56.51606325	-61.22731148	17.74521171	2009
-56.52120288	-61.24406283	11.66233255	2009
-56.5038174	-61.25139608	22.4956014	2009
-56.4595262	-61.23371062	8.821901849	2009
-56.44731002	-61.23586751	10.82709309	2009
-56.45602564	-61.25317734	10.54118922	2009
-56.45905071	-61.27150472	60.1695957	2009
-56.46068424	-61.28512105	77.55531203	2009
-56.46373135	-61.30322714	358.0566069	2009
-56.46763034	-61.32138606	634.9057263	2009
-56.47074265	-61.33501208	557.0379396	2009
-56.47362094	-61.35313268	184.6947576	2009
-56.4770574	-61.3705081	413.2228931	2009
-56.47942247	-61.383642	186.470219	2009
-56.48237855	-61.40130825	157.430061	2009
-56.48736367	-61.41886939	40.23384136	2009
-56.49583864	-61.43596882	31.00491933	2009
-56.50541123	-61.45271966	23.78460957	2009
-56.51256458	-61.46543808	60.64180586	2009
-56.51938247	-61.48254591	159.8986941	2009
-56.52267393	-61.50113362	27.27505254	2009
-56.44696308	-61.4778744	189.8244931	2009
-56.4358621	-61.48221218	146.9870089	2009
-56.44064168	-61.5012883	39.86850739	2009
-56.4438408	-61.51739503	15.49082815	2009
-56.44736894	-61.53068969	17.62799169	2009
-56.45154431	-61.54838251	45.33386918	2009
-56.45558635	-61.56599635	94.0598864	2009
-56.45952286	-61.58359564	6.867747033	2009
-56.46302495	-61.59661987	34.29806558	2009
-56.46744237	-61.61392653	45.3936571	2009
-56.47147387	-61.63131193	33.615805	2009
-56.47572414	-61.6486025	81.77035895	2009
-56.47974722	-61.66565846	25.45733727	2009
-56.49013357	-61.68122757	79.57839092	2009
-56.50055285	-61.69713938	26.51435912	2009
-56.50656914	-61.71337864	75.25212402	2009
-56.51237955	-61.7299467	30.94048917	2009
-56.51792737	-61.74573922	17.27685656	2009
-56.50348217	-61.75155972	7.317271697	2009
-55.69107387	-61.75495912	19.96615826	2009
-55.67158326	-61.75170226	38.56147787	2009
-55.67684962	-61.7350324	131.341749	2009
-55.68376508	-61.71658873	81.85543915	2009
-55.68884673	-61.70259242	326.701103	2009
-55.69568075	-61.68399754	113.1218917	2009
-55.70257702	-61.66569102	127.3005707	2009
-55.70726885	-61.65205954	81.78271669	2009
-55.71162361	-61.63406886	40.39733174	2009
-55.71549727	-61.62061782	76.75675965	2009
-55.72127473	-61.6025913	22.40017481	2009
-55.7240581	-61.58445118	13.30845143	2009
-55.72235014	-61.57056815	3.710041595	2009
-55.72092361	-61.55192307	28.77440264	2009
-55.72559562	-61.53323325	11.141311	2009
-55.72857113	-61.52010625	3.392538178	2009
-55.74532483	-61.5011115	13.53642347	2009
-55.79516875	-61.4881561	2.701862545	2009
-55.80029892	-61.47505508	38.48006017	2009
-55.79760374	-61.45762963	84.09248813	2009
-55.79703687	-61.44043782	33.63082249	2009
-55.79244996	-61.4237288	1.810659131	2009
-55.78763402	-61.40726138	6.652842869	2009
-55.7841476	-61.39042395	103.0917799	2009
-55.81315151	-60.77666439	85.77515272	2009
-55.79250529	-60.76241212	89.86310447	2009
-55.77276159	-60.74507855	18.36793533	2009
-55.75177596	-60.7488052	0.791492588	2009
-55.71912864	-60.76796776	11.60152471	2009
-55.71619483	-60.7529078	44.53432319	2009
-55.71820541	-60.73469084	46.47694548	2009
-55.72060114	-60.71745875	29.6812219	2009
-55.72270205	-60.6997986	99.79023462	2009
-55.72319623	-60.68652745	30.87455399	2009
-55.72379089	-60.66857428	77.77691579	2009
-55.72441935	-60.65090078	50.41963934	2009
-55.72509796	-60.63376177	96.41411266	2009
-55.72860797	-60.62088051	107.493487	2009
-55.73314606	-60.60378263	88.93526694	2009
-55.73703644	-60.58647359	74.29898107	2009
-55.73524228	-60.56919132	46.55590398	2009
-55.73233964	-60.55147485	21.84849948	2009
-55.73311371	-60.53827405	15.54286148	2009
-55.73565712	-60.520499	28.96271844	2009
-55.7375096	-60.5030027	28.26314337	2009
-55.74802746	-60.49269704	127.1904521	2009
-55.7468289	-60.52771152	70.16822164	2009
-55.74695841	-60.51587997	77.2993328	2009
-55.74704794	-60.50226431	299.7245122	2009
-55.74682877	-60.48375297	559.8437786	2009
-55.74726456	-60.46517818	108.7664125	2009
-55.74783226	-60.45170911	110.2784206	2009
-55.74821378	-60.43374091	174.3201803	2009
-55.74790895	-60.41994375	308.6797102	2009
-55.74935664	-60.40181315	222.8300718	2009
-55.74987046	-60.38392527	166.1887232	2009
-55.75031006	-60.36999138	179.1053326	2009
-55.75024559	-60.35193591	227.6748528	2009
-55.74835286	-60.33373323	66.59706455	2009
-55.74571254	-60.32003782	86.40317209	2009
-55.73862924	-60.30159365	102.3074855	2009
-55.73486842	-60.28751642	28.16302195	2009
-55.73448695	-60.26941377	78.50108578	2009
-55.73482284	-60.25301381	32.76530514	2009
-55.7455034	-60.24297447	7.299639396	2009
-55.76238977	-60.26192325	5.737359791	2009
-55.77939477	-60.26849663	181.9742768	2009
-55.78885936	-60.25904547	85.90037792	2009
-55.78761242	-60.24167082	318.620454	2009
-55.78483771	-60.22432585	123.5619385	2009
-55.78258628	-60.20691802	48.35113467	2009
-55.78077304	-60.19373675	153.2975572	2009
-55.77766332	-60.1759452	61.00686148	2009
-55.77484745	-60.15812233	66.35819268	2009
-55.77229897	-60.1403697	54.35110169	2009
-55.77008271	-60.12706375	93.2949281	2009
-55.7669929	-60.10934153	459.1694098	2009
-55.76358676	-60.09134214	354.9064614	2009
-55.75953925	-60.07777415	332.9529298	2009
-55.75086478	-60.06029297	278.8020968	2009
-55.74257443	-60.04293443	309.8652731	2009
-55.73818111	-60.02953186	244.9843829	2009
-55.73618114	-60.01114944	246.2588547	2009
-55.73600866	-59.9899384	129.8589277	2009
-55.75125922	-59.99670578	24.1579301	2009
-55.06701483	-59.99999599	26.18417432	2009
-55.07213496	-60.01377627	9.855199657	2009
-55.0651964	-60.03024111	24.12968949	2009
-55.05787015	-60.04779265	14.68419899	2009
-55.05296525	-60.06009402	18.37482416	2009
-55.0483753	-60.07679179	43.33318062	2009
-55.04322284	-60.09367213	16.7707988	2009
-55.03722043	-60.1108984	10.76544214	2009
-55.03206638	-60.12828489	30.56345245	2009
-55.02831275	-60.14602395	31.25371639	2009
-55.02538094	-60.15921721	53.73414725	2009
-55.01743742	-60.17641149	40.91130482	2009
-55.00329204	-60.19295043	53.92994366	2009
-54.99181901	-60.20949445	22.18719651	2009
-54.98400627	-60.22197851	32.14512912	2009
-54.97647434	-60.24246042	44.60385366	2009
-54.9932293	-60.2516181	20.1142191	2009
-55.01850182	-60.65165702	105.4711135	2009
-55.01366901	-60.67021235	77.65204749	2009
-55.00907521	-60.68382808	210.3995791	2009
-55.00076903	-60.70175712	151.9300541	2009
-54.99443537	-60.71509008	407.5373694	2009
-54.9866479	-60.73277495	814.0933172	2009
-54.97966162	-60.74944383	240.890743	2009
-54.99622578	-60.75197903	5.192992653	2009
-55.03262785	-60.73300718	91.94796436	2009
-55.05218944	-60.72948162	112.0756108	2009
-55.04896331	-60.74537285	33.64225565	2009
-55.0456951	-60.76333979	22.77192966	2009
-55.04264527	-60.78082603	561.1552056	2009
-55.03904883	-60.79827555	865.1942886	2009
-55.03565139	-60.81144077	28.62793232	2009
-55.03063193	-60.82927026	14.89863995	2009
-55.02694136	-60.84776425	92.67990793	2009
-55.02366042	-60.86157257	141.1922805	2009
-55.01938176	-60.88010107	825.5814061	2009
-55.01751603	-60.89407714	1290.683685	2009
-55.01576362	-60.91280617	352.1015203	2009
-55.01071923	-60.93072032	410.0836222	2009
-55.00524548	-60.9439526	482.7039003	2009
-54.99606693	-60.96139217	75.95574041	2009
-54.98772059	-60.97880723	146.4627142	2009
-54.98113814	-60.9953046	118.2017356	2009
-54.99368708	-61.00379132	2.474234983	2009
-55.02924273	-60.98320817	260.9514435	2009
-55.0278825	-60.97723358	370.2158187	2009
-54.99959416	-60.98602082	166.5656003	2009
-54.96578363	-60.99324525	75.90480699	2009
-54.94067665	-60.9986168	49.61620473	2009
-54.90758087	-61.0050566	230.3938161	2009
-54.87371814	-61.01103476	764.6606871	2009
-54.84013862	-61.0189157	177.1557653	2009
-54.81448117	-61.02521781	98.61107325	2009
-54.77877008	-61.0328368	39.99565736	2009
-54.74470934	-61.04130468	200.2263755	2009
-54.71933635	-61.0482761	443.8739102	2009
-54.68565501	-61.05760696	495.2684121	2009
-54.66041997	-61.06458923	1029.573518	2009
-54.62718129	-61.0753929	669.3845668	2009
-54.60071688	-61.08356629	485.3558045	2009
-54.5837708	-61.09519502	111.1992272	2009
-54.58422055	-61.11264925	15.27583923	2009
-54.58400289	-61.13037679	70.64108313	2009
-54.59384077	-61.14788534	466.5726118	2009
-54.60230098	-61.16110942	45.88241279	2009
-54.61527566	-61.17849595	679.3075896	2009
-54.6400213	-61.18561724	113.6054112	2009
-54.67721644	-61.19226863	26.5476964	2009
-54.70503257	-61.1972787	116.7725724	2009
-54.74236931	-61.20420818	1277.735569	2009
-54.77081383	-61.20919721	3.606909003	2009
-54.80785065	-61.21563072	1.301264719	2009
-54.83462402	-61.22049036	1.003988694	2009
-54.86766781	-61.22913314	0.022974082	2009
-54.901054	-61.23678036	0.378267054	2009
-54.92705902	-61.24178843	11.54758305	2009
-54.96175566	-61.24760874	1.566448044	2009
-55.00159637	-61.2553511	0.21164313	2009
-55.00520047	-61.25136582	0.028327554	2009
-54.95649118	-61.24090213	19.5449586	2009
-54.9528837	-61.25468787	0.984694643	2009
-54.95736256	-61.27275823	50.56535861	2009
-54.9606478	-61.29120855	19.19227277	2009
-54.96359112	-61.30494354	33.47483281	2009
-54.96689613	-61.32368898	318.769633	2009
-54.96927656	-61.33783076	101.5338835	2009
-54.97256688	-61.35636386	308.8345331	2009
-54.97604348	-61.37463682	116.7066438	2009
-54.97853964	-61.3882137	25.64597198	2009
-54.9816062	-61.40611093	15.96759214	2009
-54.98672756	-61.42375809	7.9344497	2009
-54.99492357	-61.43654569	18.10776611	2009
-55.00437726	-61.45384403	8.413168044	2009
-55.0118583	-61.47175202	4.417881213	2009
-55.01777096	-61.48517993	17.44581913	2009
-55.0083287	-61.50129757	1.066247138	2009
-54.96937893	-61.48560872	0.102669392	2009
-54.95190828	-61.48407152	7.653337834	2009
-54.95663113	-61.5005788	8.307128395	2009
-54.96095242	-61.51837318	94.93977391	2009
-54.9643399	-61.536371	47.65276289	2009
-54.96698537	-61.55010138	223.917141	2009
-54.97047672	-61.56850657	400.0383328	2009
-54.97222862	-61.58249795	43.24879486	2009
-54.97440923	-61.60134632	9.860823085	2009
-54.97593423	-61.61558533	29.53667159	2009
-54.9785111	-61.63432709	30.91851748	2009
-54.98222159	-61.65312504	28.35111967	2009
-54.98635331	-61.66711743	57.92631288	2009
-54.99642939	-61.6855149	47.44783653	2009
-55.0046742	-61.69928912	62.32319373	2009
-55.01248678	-61.71323178	35.93970771	2009
-55.01626346	-61.73210686	63.52236294	2009
-55.01992903	-61.74972548	67.70339167	2009
-55.00323148	-61.75185362	4.793251438	2009
-54.37510686	-61.11570057	37.32749008	2009
-54.36003007	-61.10321765	155.2206214	2009
-54.3400725	-61.0877914	173.9819877	2009
-54.34043966	-61.073252	12.5424692	2009
-54.34486782	-61.0574828	16.71258532	2009
-54.35301115	-61.03849143	8.375206798	2009
-54.359706	-61.02398925	10.30218731	2009
-54.36863913	-61.00670618	8.512163613	2009
-54.3775822	-60.99241662	15.49233866	2009
-54.38835467	-60.97506147	2.75193312	2009
-54.39627898	-60.96141972	34.69544696	2009
-54.40505887	-60.9431974	168.8306773	2009
-54.41273675	-60.92600313	52.40551827	2009
-54.4178086	-60.91204103	23.70649236	2009
-54.42508165	-60.89456526	40.15669803	2009
-54.43212473	-60.87833632	30.00687297	2009
-54.44010018	-60.86090747	28.95917284	2009
-54.44862542	-60.8481745	25.91492118	2009
-54.4588585	-60.83244357	10.00859461	2009
-54.46898452	-60.81639728	4.615062117	2009
-54.47500304	-60.79850652	38.94642187	2009
-54.4791093	-60.78468247	9.721595566	2009
-54.48318966	-60.76731396	9.518964751	2009
-54.49331453	-60.756787	1.396991219	2009
-54.54767055	-60.75418182	15.70623642	2009
-54.5601453	-60.74198862	62.68752641	2009
-54.55826083	-60.72645692	129.8567541	2009
-54.55666653	-60.7105207	20.3256657	2009
-54.55398047	-60.69517872	66.51983099	2009
-54.55239536	-60.67976339	17.13466792	2009
-54.54944552	-60.66031578	32.14430026	2009
-54.54874543	-60.64524654	19.98558711	2009
-54.54683167	-60.62983449	31.12666834	2009
-54.54386138	-60.61090151	132.2469303	2009
-54.54263294	-60.59569367	41.66145641	2009
-54.03123247	-59.99361633	19.56364917	2009
-54.04802092	-59.99834012	10.72348123	2009
-54.05121014	-60.01629001	11.59889491	2009
-54.04875462	-60.03084857	5.155451137	2009
-54.03977727	-60.04536122	9.690604975	2009
-54.03553492	-60.06389337	21.09528887	2009
-54.03265585	-60.07927383	32.33061604	2009
-54.02994064	-60.09424397	15.18470675	2009
-54.0262933	-60.11335843	4.819367101	2009
-54.02385217	-60.12875782	17.10725727	2009
-54.02186785	-60.14425595	7.626995685	2009
-54.01778682	-60.16339208	23.46115396	2009
-54.01008924	-60.17747472	20.23711479	2009
-53.99833022	-60.1951728	13.33658683	2009
-53.98879286	-60.2092033	34.71501206	2009
-53.97919349	-60.22687076	19.83937067	2009
-53.97553806	-60.24114037	21.1637892	2009
-53.9966669	-60.24963455	20.25311895	2009
-54.01026892	-60.52701524	34.69855274	2009
-54.00950217	-60.54386877	26.37240683	2009
-54.00848553	-60.56028922	15.87516612	2009
-54.00828118	-60.57720919	124.2293412	2009
-54.00807282	-60.59382823	150.4464218	2009
-54.00645023	-60.61039721	92.46663885	2009
-54.00488798	-60.62744021	125.5574215	2009
-54.00460818	-60.64470297	37.52173032	2009
-54.00388879	-60.66191416	8.666135006	2009
-54.00205577	-60.67902246	19.70542941	2009
-53.99834166	-60.69580314	45.8863942	2009
-53.99341742	-60.7081552	214.9531331	2009
-53.9851431	-60.72506751	266.6422951	2009
-53.97441548	-60.7463721	605.1675169	2009
-53.99819301	-60.75007212	25.93681288	2009
-54.0239982	-60.74544686	108.9135806	2009
-54.03416989	-60.75361782	318.9629929	2009
-54.0309258	-60.76971079	375.6364148	2009
-54.02907179	-60.78673976	489.6736201	2009
-54.02691439	-60.80418397	107.9823618	2009
-54.02553443	-60.81698945	90.07088601	2009
-54.02274815	-60.83403683	133.6507592	2009
-54.02043585	-60.85132769	218.5403308	2009
-54.01840607	-60.86842143	98.33972658	2009
-54.01638658	-60.88576173	206.8447567	2009
-54.01406874	-60.90288151	208.7764631	2009
-54.01072815	-60.91976668	95.40570347	2009
-54.00262423	-60.93565343	150.1573603	2009
-53.99320931	-60.95166444	216.4342207	2009
-53.98287781	-60.96736516	32.9642899	2009
-53.97934258	-60.9835821	145.3658177	2009
-53.9889915	-61.00020061	92.51781555	2009
-54.06586692	-60.98856849	76.92390924	2009
-54.05052316	-61.00206653	110.2783194	2009
-54.03079175	-61.01669324	59.36310719	2009
-54.00978373	-61.0319738	169.5181203	2009
-53.99433693	-61.04274502	50.85377209	2009
-53.97429738	-61.0572768	26.86867455	2009
-53.95380015	-61.071856	26.78403673	2009
-53.93369047	-61.08665717	32.18116304	2009
-53.91802507	-61.10227075	14.38077898	2009
-53.91407647	-61.11563439	199.5880079	2009
-53.91143761	-61.1337165	769.6489349	2009
-53.9102122	-61.15142193	648.5050545	2009
-53.90878256	-61.16478287	412.7458519	2009
-53.90628382	-61.18263635	1201.392253	2009
-53.90304109	-61.20031333	475.9720902	2009
-53.89305305	-61.21733523	247.4994927	2009
-53.88320185	-61.2296669	129.8545554	2009
-53.87745028	-61.2496425	411.7497102	2009
-53.89898403	-61.25064685	97.69829595	2009
-53.93569532	-61.22563493	330.0119824	2009
-53.93348334	-61.21953111	803.9117867	2009
-53.93815623	-61.23615715	383.816482	2009
-53.94151837	-61.25362634	290.6046933	2009
-53.94659057	-61.27115863	204.4972509	2009
-53.94977124	-61.28494877	71.15443082	2009
-53.95322411	-61.30293176	119.9308087	2009
-53.95771942	-61.32017641	58.88549753	2009
-53.96172335	-61.33761429	136.4689625	2009
-53.96488173	-61.35075998	131.3893739	2009
-53.96836627	-61.36786019	183.8570977	2009
-53.97220775	-61.38501307	192.041273	2009
-53.97675458	-61.40214445	350.3221564	2009
-53.98107854	-61.4192914	240.9653377	2009
-53.98066844	-61.43666273	45.71269185	2009
-53.97548453	-61.44997535	73.25847735	2009
-53.97625187	-61.4680297	109.7003104	2009
-53.97752859	-61.48613146	57.0208982	2009
-53.97939699	-61.50260775	35.21052398	2009
-53.99915282	-61.50043016	3.355281231	2009
-54.03645242	-61.47872048	597.8195618	2009
-54.04622057	-61.48412574	137.1846027	2009
-54.04290479	-61.50181889	508.1855476	2009
-54.04056105	-61.51549432	677.8326334	2009
-54.03750597	-61.53301813	699.4958031	2009
-54.03536373	-61.55068476	247.5256588	2009
-54.03160747	-61.5681468	38.47516405	2009
-54.02939871	-61.58129476	43.32230309	2009
-54.02656914	-61.59863168	162.0149139	2009
-54.02367575	-61.61573081	56.28361065	2009
-54.02069506	-61.63289186	20.69160607	2009
-54.01780879	-61.64923003	223.4525893	2009
-54.01512103	-61.66551915	208.1727066	2009
-54.00979913	-61.68120287	72.45805501	2009
-54.0020099	-61.6969354	45.87926464	2009
-53.99297309	-61.71632663	21.69930658	2009
-53.98630525	-61.7313039	19.13386897	2009
-53.98151448	-61.74917395	13.56779616	2009
-53.99823472	-61.75149428	83.19664322	2009
-54.08979017	-61.69740295	0.083290354	2009
-54.11380449	-61.69133737	6.858507822	2009
-54.10972969	-61.70652703	4.586481897	2009
-54.10276929	-61.72366252	24.59813224	2009
-54.09693542	-61.7408138	5.963555991	2009
-54.090086	-61.75749943	0.574847333	2009
-54.08416491	-61.77403453	3.777507412	2009
-54.07815698	-61.79041493	0.327949991	2009
-54.07207138	-61.80686353	0.319045986	2009
-54.06509777	-61.82343842	2.099055177	2009
-54.05781413	-61.83979867	2.50127636	2009
-54.05259508	-61.85673917	13.34652423	2009
-54.01723283	-62.49031267	0	2009
-54.0291528	-62.47861135	6.14649769	2009
-54.0175518	-62.49173323	50.67586768	2009
-54.00152617	-62.50789318	196.0778492	2009
-53.99525658	-62.52053232	77.24559484	2009
-53.98728878	-62.53712506	55.97907008	2009
-53.98352447	-62.55361363	64.84889581	2009
-53.97984985	-62.57036388	40.78522082	2009
-53.97774362	-62.58723003	19.27858164	2009
-53.99296823	-62.60246147	0.422376822	2009
-54.00881465	-62.61765093	109.4472398	2009
-54.02634206	-62.63243761	150.6821148	2009
-54.04486296	-62.64742805	4.132326451	2009
-54.0634942	-62.66236462	0.671529609	2009
-54.08180191	-62.6775492	4.942013395	2009
-54.09934951	-62.69312623	4.851429486	2009
-54.11155341	-62.70478206	1.267707704	2009
-54.1122915	-62.72159032	2.194518129	2009
-54.1115397	-62.73936717	11.57452338	2009
-54.11047509	-62.75743163	1.789350269	2009
-54.10957403	-62.77127555	0.741799975	2009
-54.10710976	-62.78942252	2.096210572	2009
-54.09758961	-62.80699627	149.4534798	2009
-54.08777256	-62.81979499	14.44188524	2009
-54.0747763	-62.8372731	19.04920383	2009
-54.06263315	-62.85478955	6.437220046	2009
-54.05561277	-62.8681599	10.9891075	2009
-54.04196283	-62.88578184	13.8121023	2009
-54.03165357	-62.89900755	15.46353573	2009
-54.0171767	-62.91663906	8.774382554	2009
-54.00165812	-62.93413161	9.619282761	2009
-53.99034256	-62.94723442	4.473130674	2009
-53.97693347	-62.96484691	5.985530875	2009
-53.96939315	-62.97849607	3.817699462	2009
-53.96878482	-62.99713116	5.512240207	2009
-54.00587837	-63.00528992	0.578820534	2009
-54.05787618	-62.99147788	1.162605605	2009
-54.08670499	-62.99839611	2.004145327	2009
-54.11524244	-63.01099928	4.706084738	2009
-54.1369461	-63.02067953	0.573078688	2009
-54.1639216	-63.0337531	6.763358062	2009
-54.18952628	-63.04731305	1.376578862	2009
-54.20482914	-63.05921788	13.36898301	2009
-54.22518662	-63.07513664	2.626249405	2009
-54.24110979	-63.08716644	5.453871994	2009
-54.26665934	-63.10136183	3.259412026	2009
-54.29683751	-63.11355972	0.367812273	2009
-54.31867753	-63.12321147	3.300630599	2009
-54.34775371	-63.13597355	6.139684246	2009
-54.3774624	-63.14875235	14.11228671	2009
-54.39893822	-63.15879216	6.424409724	2009
-54.42813126	-63.17246843	6.395824375	2009
-54.45280825	-63.1839921	0.778835391	2009
-54.48048853	-63.18742392	0.42458981	2009
-55.04206161	-62.98122297	3.352030081	2009
-55.05026831	-62.96542245	54.04303593	2009
-55.05445313	-62.94815299	7.669629864	2009
-55.0583994	-62.93076945	3.81611373	2009
-55.06253462	-62.91787051	1.745971633	2009
-55.0685677	-62.90050911	0.062718872	2009
-55.07417868	-62.88324988	0.144633451	2009
-55.07962322	-62.86601853	0	2009
-55.08423914	-62.84852813	0	2009
-55.08771034	-62.835156	0	2009
-55.09246781	-62.81748213	1.807679975	2009
-55.09794006	-62.79968425	4.425082953	2009
-55.1081956	-62.78248022	1.912366812	2009
-55.11699694	-62.77006601	4.399371871	2009
-55.12864626	-62.75366144	6.0613151	2009
-55.13079886	-62.73666457	1.412611018	2009
-55.12133886	-62.71979573	14.81439714	2009
-55.11255322	-62.70289494	0.12016583	2009
-55.10602669	-62.69008933	1.235002591	2009
-55.09712939	-62.67273443	16.51912373	2009
-55.08819646	-62.6555636	4.144089311	2009
-55.07853159	-62.6380471	0	2009
-55.0714494	-62.62527063	3.866086546	2009
-55.0625331	-62.60840095	25.6295536	2009
-55.05215082	-62.59176083	5.524634976	2009
-55.04114244	-62.57546153	5.465301888	2009
-55.02608876	-62.55944718	91.80245251	2009
-55.010729	-62.54357372	3.29366623	2009
-54.999998	-62.53151439	31.02517836	2009
-54.98600279	-62.5121422	1.59315507	2009
-54.99807271	-62.50113949	0.045301987	2009
-55.02960392	-62.49027443	0	2009
-55.04977062	-62.4807491	1.772710402	2009
-55.04318861	-62.46214973	11.74446225	2009
-55.0369752	-62.44576855	7.839738268	2009
-55.02963325	-62.42899817	29.01459355	2009
-55.02897149	-62.41596013	9.902681901	2009
-55.02595811	-62.39687902	2.372776202	2009
-55.02314381	-62.37893322	177.3454054	2009
-55.02014738	-62.36431467	2.070235734	2009
-55.01687103	-62.34915114	5.590694558	2009
-55.01368499	-62.32942987	44.60627263	2009
-55.0098197	-62.31418752	229.8692724	2009
-55.00146728	-62.29621052	12.60237634	2009
-54.99359869	-62.28188068	7.333736962	2009
-54.98706299	-62.2644842	5.70566321	2009
-55.00061065	-62.24985477	0.174405264	2009
-56.03334418	-61.99121038	1.610103185	2009
-56.03922902	-62.00703028	46.89065115	2009
-56.0386689	-62.02044157	1.863697651	2009
-56.03816887	-62.03885283	114.1371531	2009
-56.03607028	-62.05731562	607.3064699	2009
-56.03481842	-62.0713654	30.32521054	2009
-56.03335705	-62.08969477	268.6671739	2009
-56.03216601	-62.10347492	98.30642337	2009
-56.03084856	-62.12167989	10.37300379	2009
-56.02870161	-62.13933748	27.45206031	2009
-56.02808752	-62.1572979	28.02288529	2009
-56.02707265	-62.1711127	12.36901341	2009
-56.02500663	-62.18945792	5.178401516	2009
-56.02352658	-62.20310962	11.83501301	2009
-56.02186193	-62.2216269	18.57348411	2009
-56.02074812	-62.23998357	128.9710856	2009
-56.02017284	-62.25369395	45.05838782	2009
-56.01916039	-62.27192896	7.356687189	2009
-56.01834013	-62.29034957	61.56967129	2009
-56.01756759	-62.30384535	336.8091485	2009
-56.01621667	-62.3213981	14.86577103	2009
-56.01521103	-62.33933924	27.0215469	2009
-56.01383758	-62.35306825	7.665312357	2009
-56.01201202	-62.37145619	6.669763791	2009
-56.01007958	-62.3900056	161.4921363	2009
-56.00879778	-62.40427663	57.92947121	2009
-56.00738294	-62.42323863	5.631241092	2009
-56.00418396	-62.43725215	126.6956079	2009
-55.99903369	-62.45546265	114.826587	2009
-55.99292918	-62.46876251	5.537315019	2009
-55.9826624	-62.4862569	78.72904735	2009
-55.97880323	-62.50565598	0.030487472	2009
-56.00282209	-62.49896087	0.021698333	2009
-56.03246595	-62.4874103	17.89032832	2009
-56.05523431	-62.48030559	51.24547741	2009
-56.06245215	-62.49934782	143.4173451	2009
-56.06733525	-62.51588351	78.44307056	2009
-56.07116002	-62.52963348	10.95322162	2009
-56.07608965	-62.54785777	70.77363757	2009
-56.08091788	-62.56592127	16.86606442	2009
-56.08447725	-62.5797516	7.549500675	2009
-56.08961155	-62.59856135	67.78045905	2009
-56.09332854	-62.61275985	7.239449715	2009
-56.0983411	-62.63172678	2.81578005	2009
-56.09472583	-62.64572267	3.14021834	2009
-56.08334676	-62.66407849	1.82286526	2009
-56.07491979	-62.67793194	29.73517763	2009
-56.0636768	-62.69645541	3.409319716	2009
-56.05606844	-62.71054273	6.31255932	2009
-56.04695825	-62.72925824	5.765012291	2009
-56.03496913	-62.74491364	0.517545484	2009
-56.04335921	-62.75662282	0.021723632	2009
-56.11033722	-62.75225827	0.05080932	2009
-56.12348797	-62.73704986	0.659637726	2009
-56.13480426	-62.72147223	0.279431146	2009
-56.14662462	-62.70477149	2.93887462	2009
-56.15518424	-62.69203752	2.829625542	2009
-56.16632443	-62.67512293	2.912436914	2009
-56.17728981	-62.65795657	5.045462204	2009
-56.18813827	-62.64048702	17.44976691	2009
-56.19731959	-62.62742863	2.159231346	2009
-56.2114141	-62.61054034	31.6011619	2009
-56.22564418	-62.59373724	46.00814775	2009
-56.23629369	-62.58113493	3.078504426	2009
-56.25076888	-62.5644091	14.264628	2009
-56.2642912	-62.54789768	1.639953406	2009
-56.27446245	-62.53548515	2.660243062	2009
-56.28831669	-62.51877901	3.429911374	2009
-56.30536233	-62.50329977	29.59725877	2009
-56.34122548	-62.49809743	2.124311634	2009
-56.37981717	-62.49932373	145.9028543	2009
-56.4092487	-62.50014007	40.25443341	2009
-56.44648722	-62.50128383	31.42749898	2009
-56.49215667	-62.50083672	5.431598572	2009
-56.55247505	-62.49553472	9.21196905	2009
-56.57415907	-62.48650777	4.23247037	2009
-56.5973699	-62.4728325	12.88279303	2009
-56.62153332	-62.4593469	7.067106106	2009
-56.6465458	-62.44607207	17.64524832	2009
-56.67116	-62.43296503	19.01507636	2009
-56.69573475	-62.41980995	21.47952025	2009
-56.71342669	-62.40945035	16.24887771	2009
-56.73808025	-62.39573481	108.2366986	2009
-56.76244922	-62.38222712	46.45035201	2009
-56.78717148	-62.3690314	64.63481282	2009
-56.81133833	-62.3555675	0.994689958	2009
-56.82926382	-62.34549744	2.00777722	2009
-56.85371253	-62.33191999	1.00882219	2009
-56.87789426	-62.31827733	6.597545454	2009
-56.90190537	-62.3045522	10.94062203	2009
-56.92254095	-62.28958856	0.459109282	2009
-56.93727948	-62.27818395	10.90895943	2009
-56.95711174	-62.26329925	0.789368054	2009
-56.99105028	-62.25031852	0.176603406	2009
-57.05237665	-62.24814497	0.117458076	2009
-57.08021488	-62.24626015	1.070458718	2009
-57.91605836	-62.29954912	2.316951322	2009
-57.89415223	-62.31056495	4.014086118	2009
-57.86592559	-62.32504375	1.510454502	2009
-57.84404551	-62.33534478	9.007969246	2009
-57.81503884	-62.34862781	5.992732164	2009
-57.79402495	-62.35862141	2.012946744	2009
-57.76629984	-62.37205677	1.776636172	2009
-57.74563201	-62.38230205	7.466976946	2009
-57.7178288	-62.39590279	14.68323537	2009
-57.69681473	-62.40626782	4.98626512	2009
-57.66883697	-62.42039231	1.02726379	2009
-57.6466907	-62.43035952	11.46116919	2009
-57.61544795	-62.44279193	7.969380596	2009
-57.59201937	-62.45224642	11.07468614	2009
-57.56017667	-62.46444958	9.12184703	2009
-57.53605745	-62.4734394	9.735296232	2009
-57.5046999	-62.48562397	3.265781586	2009
-57.47644845	-62.4987579	7.578607612	2009
-57.56828387	-62.49828288	0.43758798	2009
-57.542574	-62.50849661	5.507169808	2009
-57.50796042	-62.51850486	3.65828686	2009
-57.47293085	-62.52849771	24.44561928	2009
-57.44691942	-62.5359051	26.80947984	2009
-57.41247675	-62.54559497	42.95074833	2009
-57.38687007	-62.55312615	49.75132586	2009
-57.35635363	-62.56504919	6.788984856	2009
-57.33674889	-62.57524304	27.3038571	2009
-57.31273332	-62.58935453	99.6223829	2009
-57.2879299	-62.60395663	64.48709425	2009
-57.2694289	-62.61506304	88.38458398	2009
-57.24452394	-62.62998997	21.37270384	2009
-57.22538962	-62.64145603	0.540331874	2009
-57.20430688	-62.65738104	50.96634322	2009
-57.18450822	-62.67330941	172.3883681	2009
-57.17077947	-62.68555832	124.696811	2009
-57.15125832	-62.70214868	107.6584023	2009
-57.13484639	-62.71452205	179.1114177	2009
-57.11345435	-62.73038995	5.289589438	2009
-57.09527501	-62.74408556	19.40663085	2009
-57.09558962	-62.7553776	28.25827702	2009
-57.58065153	-62.96754518	0	2009
-57.60063593	-62.95766148	0	2009
-57.60267447	-62.94174961	0.985620126	2009
-57.60623017	-62.92305949	0.601396396	2009
-57.60990419	-62.90440187	1.650773156	2009
-57.61903974	-62.89180634	2.049042108	2009
-57.64061184	-62.87722553	3.193226772	2009
-57.66470923	-62.86332787	362.5908396	2009
-57.6888429	-62.84994347	1.206399074	2009
-57.71040797	-62.84152482	346.1036722	2009
-57.74313889	-62.83266406	67.39069027	2009
-57.77595502	-62.82386217	12.08236115	2009
-57.80949688	-62.81521817	1.982829984	2009
-57.84334465	-62.80696934	1.298982008	2009
-57.87009454	-62.80207835	1.069944794	2009
-57.90514843	-62.79498291	0.570518242	2009
-57.93855047	-62.78710365	2.741778438	2009
-57.97074322	-62.77800029	1.12018708	2009
-57.99540837	-62.76659868	7.510625456	2009
-58.00216285	-62.74678583	0.0028363	2009
-58.03652874	-62.72448957	0.023020586	2009
-58.05103726	-62.71362327	0.19707652	2009
-58.06520637	-62.69748626	0.431305858	2009
-58.08036303	-62.6809331	0.219147002	2009
-58.09556948	-62.66437948	0.02393001	2009
-58.10674721	-62.65196326	0.217620146	2009
-58.13025	-62.63828979	2.189172278	2009
-58.15747732	-62.62541868	0.525348752	2009
-58.18431345	-62.61246508	0.711295902	2009
-58.20448863	-62.60262924	0.722082656	2009
-58.23140955	-62.58960005	0.640971256	2009
-58.2625865	-62.57835737	0.986318918	2009
-58.28642627	-62.57056949	0.479234582	2009
-58.31791426	-62.5606672	0.32609201	2009
-58.34937363	-62.55066145	11.9644409	2009
-58.38034002	-62.54044387	6.154483754	2009
-58.41128793	-62.53048273	0.299234848	2009
-58.43381923	-62.52268187	4.343202912	2009
-58.46911378	-62.51021532	0.578922052	2009
-58.49858784	-62.50052944	6.70491489	2009
-59.07180303	-62.7378514	13.43359978	2009
-59.07074501	-62.74547787	4.179745926	2009
-59.04299105	-62.75831189	2.91429373	2009
-59.01411645	-62.77144527	4.199996204	2009
-58.99161095	-62.78131757	7.005796826	2009
-58.96210309	-62.79466601	5.13883207	2009
-58.93986401	-62.80473168	3.968755038	2009
-58.90960516	-62.81810311	4.075963788	2009
-58.88681439	-62.82829075	6.456055442	2009
-58.85692806	-62.84200233	19.7380603	2009
-58.83464539	-62.85215408	1.109233312	2009
-58.81238947	-62.86241952	79.19844153	2009
-58.78246853	-62.8758652	39.26016653	2009
-58.7594505	-62.88597929	97.49128539	2009
-58.72819697	-62.8994513	6.417276328	2009
-58.701387	-62.90606761	4.981542398	2009
-58.6630424	-62.91358968	1.902501674	2009
-58.63485017	-62.91914545	34.35658441	2009
-58.59770985	-62.926263	3.819096708	2009
-58.56331181	-62.93569374	6.062593962	2009
-58.54061715	-62.94413738	8.154814048	2009
-58.52180616	-62.96056656	4.29822394	2009
-58.50741418	-62.97298055	3.015038654	2009
-58.48951853	-62.98922154	128.3364145	2009
-58.48147142	-63.00659308	158.0495281	2009
-58.50130853	-62.99969218	0.000974964	2009
-59.08527739	-63.24458852	0.101496148	2009
-59.10887876	-63.23546908	19.89427941	2009
-59.13188745	-63.22116434	210.7240252	2009
-59.15628132	-63.20632728	132.9781946	2009
-59.18181911	-63.1916617	133.9614528	2009
-59.20053927	-63.18032121	54.38627262	2009
-59.22638602	-63.16532392	31.40240643	2009
-59.2457341	-63.15388075	64.99386309	2009
-59.27117075	-63.13861012	60.75777582	2009
-59.29027314	-63.12711878	14.96009599	2009
-59.31558006	-63.11182392	8.050243396	2009
-59.33470542	-63.10022837	77.61470902	2009
-59.35368284	-63.08846462	56.91900197	2009
-59.37942749	-63.07278921	13.96953889	2009
-59.39956439	-63.06138191	16.44379164	2009
-59.43141492	-63.04825972	67.68450067	2009
-59.45301191	-63.0372291	9.61749441	2009
-59.48243158	-63.02271986	5.57788227	2009
-59.50493333	-63.0116585	2.397163468	2009
-59.51169437	-62.99831257	0.452550762	2009
-59.45428565	-62.99993842	0.112193406	2009
-59.43945318	-62.9947718	0.854467128	2009
-59.46850415	-62.98243805	2.244791782	2009
-59.49142933	-62.97238737	4.523518142	2009
-59.52257671	-62.95904406	3.273879392	2009
-59.54579651	-62.94902626	12.06391277	2009
-59.57603243	-62.93573109	83.49335141	2009
-59.59866658	-62.92591234	29.40734216	2009
-59.62939947	-62.91272042	3.922999982	2009
-59.65242887	-62.90286655	15.89220926	2009
-59.68190496	-62.89005703	4.495365774	2009
-59.70467077	-62.87996952	3.5431828	2009
-59.73559392	-62.86637587	42.89959075	2009
-59.75867303	-62.85636336	25.1422184	2009
-59.78857221	-62.84294166	23.113924	2009
-59.80983253	-62.8328452	9.14135422	2009
-59.83932584	-62.8204893	2.882999058	2009
-59.86155931	-62.81115515	3.207455506	2009
-59.89088637	-62.79802203	2.154843556	2009
-59.91164073	-62.78760512	5.51571532	2009
-59.93874998	-62.77317657	11.15266472	2009
-59.9586694	-62.76238307	1.802396782	2009
-59.98345365	-62.7484855	1.745622644	2009
-60.00296503	-62.7455279	2.549850198	2009
-60.61618977	-63.45821292	1.609233226	2009
-60.63485865	-63.44727921	3.981572854	2009
-60.66135284	-63.43338695	14.13879346	2009
-60.68827092	-63.4191883	12.29556684	2009
-60.7082041	-63.4085508	3.33743692	2009
-60.73533402	-63.39453017	59.01967716	2009
-60.76211638	-63.38085163	41.67574741	2009
-60.78084643	-63.37058287	6.349680632	2009
-60.80563247	-63.35691155	0.362384898	2009
-60.83004433	-63.34285511	2.212257952	2009
-60.8485083	-63.33211373	4.223017694	2009
-60.8746464	-63.31809637	42.91288429	2009
-60.90199435	-63.30463411	2.483259524	2009
-60.92287497	-63.29472916	8.839194254	2009
-60.95067378	-63.28215259	8.844273604	2009
-60.97777836	-63.26953441	3.466514108	2009
-61.00008582	-63.25259358	0.19528773	2009
-60.99836748	-63.2253748	0.553560558	2009
-61.02070607	-63.21098233	2.735176752	2009
-61.04741213	-63.19905722	2.295995698	2009
-61.06770455	-63.19021603	3.441798296	2009
-61.09445997	-63.17855089	3.117968546	2009
-61.12176957	-63.16692289	0.86616308	2009
-61.1491777	-63.15500124	1.488797374	2009
-61.17583423	-63.14317973	1.839007878	2009
-61.20210199	-63.13171108	3.059416692	2009
-61.22857684	-63.1197455	6.373870994	2009
-61.25504826	-63.10782311	3.3422914	2009
-61.28159929	-63.09566251	8.739165298	2009
-61.3079435	-63.08377758	12.44329332	2009
-61.33507661	-63.07191778	7.243787934	2009
-61.36182199	-63.06044225	3.431429416	2009
-61.38965781	-63.04868915	1.349265878	2009
-61.41776067	-63.03683857	11.96947415	2009
-61.43873161	-63.02762903	7.60669105	2009
-61.47140547	-63.01278967	2.153732088	2009
-61.4904436	-63.00423397	108.8823467	2009
-54.04735536	-60.00234895	59.59030557	2010
-54.06118572	-60.01017524	48.83910468	2010
-54.05691132	-60.02640005	56.38866767	2010
-54.05232751	-60.0427796	89.9143435	2010
-54.04780669	-60.06052055	83.40330721	2010
-54.0448221	-60.07382941	40.2543858	2010
-54.04107689	-60.09122344	36.95585784	2010
-54.03754552	-60.10870364	23.5217511	2010
-54.03350306	-60.12612511	8.0513978	2010
-54.02949378	-60.14340058	11.29719658	2010
-54.02586508	-60.1600885	17.54543023	2010
-54.02331545	-60.17282571	15.86703438	2010
-54.01579194	-60.18901822	38.28245475	2010
-54.00564898	-60.20915446	46.40083082	2010
-53.99765403	-60.22462365	58.46455573	2010
-53.99119015	-60.24079394	110.9037137	2010
-54.00195927	-60.24629931	28.18820716	2010
-54.03572049	-60.2450779	23.12106464	2010
-54.01415474	-60.24624105	13.16097335	2010
-54.014545	-60.26425936	45.01077484	2010
-54.01621704	-60.28136868	41.47392563	2010
-54.01789195	-60.29812297	23.97485605	2010
-54.01855681	-60.31544139	21.41060396	2010
-54.01902944	-60.32878639	32.14612895	2010
-54.02066544	-60.34668592	15.13840436	2010
-54.02092952	-60.36413459	7.506899174	2010
-54.02063667	-60.38166405	17.53968557	2010
-54.01988667	-60.39500418	8.842741744	2010
-54.01844448	-60.41217775	10.40122468	2010
-54.01734364	-60.42954376	16.97556167	2010
-54.01647731	-60.44714819	34.39215186	2010
-54.01721821	-60.4643943	27.41531958	2010
-54.0168651	-60.48144457	9.317160235	2010
-54.0052507	-60.49741333	27.82686364	2010
-53.98627164	-60.50222669	6.828192886	2010
-53.9714539	-61.01156971	10.40252842	2010
-53.94120107	-61.01306907	24.38050421	2010
-53.90683176	-61.02019222	5.687530849	2010
-53.87286762	-61.02633061	35.23506035	2010
-53.8439528	-61.03059247	56.49831404	2010
-53.81516349	-61.03860185	31.62506837	2010
-53.822379	-61.05280634	71.44426412	2010
-53.83027182	-61.06958455	16.50695454	2010
-53.8370332	-61.08725903	1.331170157	2010
-53.84157537	-61.10089461	70.44100079	2010
-53.8491437	-61.11870849	76.24181813	2010
-53.85756017	-61.13626973	22.44386648	2010
-53.8659313	-61.14930583	39.26816238	2010
-53.8756596	-61.1668425	6.024936946	2010
-53.88310859	-61.18001685	3.354172805	2010
-53.8934183	-61.19726542	395.5178871	2010
-53.90373664	-61.21426042	241.7146214	2010
-53.90914069	-61.23431957	0.989170477	2010
-53.89484816	-61.27136373	0.177017369	2010
-53.90002744	-61.28815093	0.874756099	2010
-53.90825905	-61.30574172	5.510212782	2010
-53.9164266	-61.32037207	213.7336848	2010
-53.9244042	-61.33718317	11.60688887	2010
-53.93341318	-61.3522399	5.698535044	2010
-53.94399033	-61.36703774	628.0293475	2010
-53.95355778	-61.38273296	95.35713214	2010
-53.96315456	-61.3991814	289.3521636	2010
-53.97289868	-61.4154534	182.1303797	2010
-53.9828375	-61.43017188	415.4023612	2010
-53.99419801	-61.44775227	880.1340074	2010
-54.00139766	-61.46161557	1519.405545	2010
-54.0086907	-61.48132315	75.50820715	2010
-53.99342616	-61.49966388	26.71552769	2010
-53.99319884	-61.51692966	129.2226425	2010
-53.99324928	-61.53193138	16.91086449	2010
-53.99323831	-61.54925065	4.384294226	2010
-53.99210718	-61.56423791	5.855035742	2010
-53.99181153	-61.58253997	40.90186764	2010
-53.99158735	-61.59814505	69.19395761	2010
-53.9917831	-61.61604171	27.34501651	2010
-53.99182785	-61.62900719	1.760280614	2010
-53.9919884	-61.64676661	2.973183675	2010
-53.99173792	-61.6657451	6.832136204	2010
-53.99135496	-61.67967397	13.31161453	2010
-53.99020705	-61.70020333	10.30727311	2010
-53.99065076	-61.71581007	12.64737992	2010
-53.99030761	-61.73191036	7.304547901	2010
-53.9908803	-61.73437773	0.223851009	2010
-54.50349035	-61.75890357	0.49685171	2010
-54.50577928	-61.76549189	10.94070632	2010
-54.51049633	-61.74675034	4.870031521	2010
-54.51108671	-61.7305676	1.980579604	2010
-54.50869257	-61.71255432	4.214173651	2010
-54.50836776	-61.69766617	1.758074424	2010
-54.50530598	-61.68356755	1.379078891	2010
-54.49769377	-61.66575886	0.989189739	2010
-54.4948332	-61.64777741	3.133985105	2010
-54.49337023	-61.63435497	9.197537679	2010
-54.49214787	-61.61615491	0.771668015	2010
-54.49200696	-61.59799814	0.587315111	2010
-54.44379167	-60.79982892	0.765967592	2010
-54.4460647	-60.78168385	0.984938945	2010
-54.45147465	-60.76865272	69.86211664	2010
-54.46678056	-60.74877104	72.44459539	2010
-54.52103224	-60.74943234	163.8839912	2010
-54.53271751	-60.73771259	240.3788213	2010
-54.53233683	-60.71911317	441.0292483	2010
-54.53235728	-60.70528819	625.1038403	2010
-54.53276417	-60.68716584	519.6046139	2010
-54.53366914	-60.66921004	111.0281228	2010
-54.53473784	-60.65564143	69.97255452	2010
-54.53501153	-60.63767679	59.11682163	2010
-54.53599	-60.61978536	39.46875084	2010
-54.53681984	-60.60628906	48.9210697	2010
-54.53807778	-60.58807725	81.31916155	2010
-54.53860114	-60.57002034	64.98304206	2010
-54.53911612	-60.5560993	28.92465604	2010
-54.53526207	-60.53791274	56.13025243	2010
-54.52367688	-60.52160181	136.3836243	2010
-54.5036148	-60.5111927	90.96073651	2010
-54.5008137	-60.49282038	23.4009493	2010
-54.498294	-60.47931182	29.15465121	2010
-54.49593523	-60.46064345	213.6956416	2010
-54.49510119	-60.44650886	169.3294469	2010
-54.49245119	-60.42752779	121.7929778	2010
-54.48988841	-60.41339793	148.9385947	2010
-54.48703515	-60.39471228	94.64711936	2010
-54.48335303	-60.37604349	46.92027092	2010
-54.48083924	-60.36200645	78.44712587	2010
-54.477725	-60.343075	83.0218822	2010
-54.47439584	-60.32892224	101.8469737	2010
-54.47102333	-60.31005833	118.4274983	2010
-54.46851833	-60.29596	251.1774554	2010
-54.46623333	-60.27708	99.00635541	2010
-54.46475667	-60.26298	68.54945172	2010
-54.48245667	-60.25143833	13.4549423	2010
-55.7677851	-59.98991374	12.238891	2010
-55.77370944	-59.98016306	14.17836735	2010
-55.77025025	-59.99856403	13.38451688	2010
-55.7680483	-60.01228598	11.44183273	2010
-55.76466167	-60.03044959	22.69034904	2010
-55.76087636	-60.0488217	54.28138038	2010
-55.75840871	-60.06241855	38.36277289	2010
-55.75706934	-60.08017568	18.56946813	2010
-55.755878	-60.09812872	18.79137584	2010
-55.75447036	-60.11168165	15.27667483	2010
-55.75237929	-60.12979293	26.44452879	2010
-55.74989464	-60.14785513	24.96711377	2010
-55.74764191	-60.16166126	37.47883747	2010
-55.74405181	-60.17981068	41.92656045	2010
-55.73963906	-60.19763383	89.26473003	2010
-55.73603305	-60.21119306	81.79452957	2010
-55.733445	-60.2293037	64.04921537	2010
-55.73198085	-60.24741558	44.77514453	2010
-55.73632044	-60.26237412	26.32340595	2010
-55.76512113	-60.2394618	16.03690419	2010
-55.77695727	-60.22864215	33.65257329	2010
-55.77209938	-60.24499212	21.78810456	2010
-55.76937382	-60.26331588	41.35598313	2010
-55.76709951	-60.27695152	11.37533814	2010
-55.76389927	-60.29487345	31.48425677	2010
-55.76065115	-60.31280928	30.62306169	2010
-55.75801561	-60.3262049	14.25533501	2010
-55.75431312	-60.34395688	10.71101756	2010
-55.75050168	-60.36198061	21.79755783	2010
-55.74671399	-60.37996894	27.15970587	2010
-55.74399203	-60.39351092	7.172311364	2010
-55.74003301	-60.41138531	4.40952647	2010
-55.76487923	-60.7412073	2.275987843	2010
-55.77940018	-60.74227122	75.93255316	2010
-55.78645191	-60.75825705	8.297919234	2010
-55.79331896	-60.77461813	26.84969362	2010
-55.7999297	-60.79075975	33.24962713	2010
-55.7959853	-60.80784075	487.9436127	2010
-55.79160863	-60.82092408	178.1143429	2010
-55.78741077	-60.83780405	398.7485818	2010
-55.78350123	-60.85432042	13.99624989	2010
-55.7792444	-60.87070239	1.49082444	2010
-55.77431445	-60.88711777	4.037331779	2010
-55.77017944	-60.90359806	28.17097391	2010
-55.76607197	-60.91950187	11.58769556	2010
-55.75936383	-60.93931887	27.07922079	2010
-55.75258333	-60.95556612	40.51387293	2010
-55.74503528	-60.97160959	126.1301744	2010
-55.73476741	-60.98657812	69.37884913	2010
-55.72319361	-61.0064606	562.6178013	2010
-55.72301238	-60.99768554	29.39012457	2010
-55.73667774	-60.98458589	1.23600331	2010
-55.74300476	-60.9824	44.5983608	2010
-55.74245472	-60.9982695	37.52078539	2010
-55.74171039	-61.01349776	52.88624571	2010
-55.74120167	-61.03263692	53.98765969	2010
-55.7404205	-61.04781191	40.83153425	2010
-55.73962536	-61.0626667	67.03124485	2010
-55.73907004	-61.08156574	63.46445601	2010
-55.73897319	-61.09644398	47.81646647	2010
-55.73905833	-61.11455465	33.86741013	2010
-55.73901999	-61.12905137	26.75706612	2010
-55.73893839	-61.14795619	35.5008336	2010
-55.73861002	-61.16360362	25.8199585	2010
-55.73782333	-61.17917349	36.04722309	2010
-55.73649999	-61.19500349	30.60706191	2010
-55.73477487	-61.21498569	32.78094259	2010
-55.73535147	-61.23105916	200.4207201	2010
-55.73598692	-61.24799805	41.62558091	2010
-55.73930456	-61.26463989	4.95278057	2010
-55.75640567	-61.257718	0	2010
-55.77601505	-61.24975726	16.10011001	2010
-55.76879168	-61.26703552	28.74351272	2010
-55.76289051	-61.28396246	33.869759	2010
-55.75759768	-61.30044042	27.92005258	2010
-55.75294902	-61.31751408	37.26127829	2010
-55.74957423	-61.3306435	197.287137	2010
-55.74418348	-61.34784994	13.98358204	2010
-55.73772405	-61.36531698	16.73807973	2010
-55.73079621	-61.38276168	7.403894915	2010
-55.72806619	-61.40071783	13.21380347	2010
-55.73432553	-61.4145195	42.82663476	2010
-55.74368149	-61.43342514	184.9994238	2010
-55.75036967	-61.44778712	76.74983919	2010
-55.7569754	-61.46258521	106.9612491	2010
-55.75184198	-61.48013339	24.65729913	2010
-55.73646774	-61.49206505	317.4979042	2010
-55.72677536	-61.50848667	4.656425649	2010
-55.77302611	-61.49746519	1.503156272	2010
-55.78064158	-61.50897438	265.4684815	2010
-55.77434	-61.52887385	189.2999823	2010
-55.77038163	-61.54255259	28.10114846	2010
-55.76454616	-61.56057695	18.53883081	2010
-55.76022466	-61.5740628	117.4325586	2010
-55.75432566	-61.59180158	380.9761103	2010
-55.74902336	-61.60981433	130.3196412	2010
-55.74562142	-61.62321245	55.87546626	2010
-55.74048452	-61.64091245	85.82658469	2010
-55.73708583	-61.65899353	55.3589643	2010
-55.73533065	-61.67276092	142.2426915	2010
-55.73158174	-61.69123924	67.4745912	2010
-55.72919123	-61.70969869	67.72471352	2010
-55.72625206	-61.72351298	167.7660286	2010
-55.71470997	-61.74111631	27.16420029	2010
-55.7202789	-61.75813888	3.370304562	2010
-56.5151857	-61.74028331	8.387068908	2010
-56.53811835	-61.73657431	4.986156989	2010
-56.54053888	-61.71801974	62.91556605	2010
-56.5427332	-61.69848523	2.18857173	2010
-56.54513496	-61.68373541	22.72499174	2010
-56.54843289	-61.66448272	4.515525582	2010
-56.55049247	-61.65010297	11.61951855	2010
-56.55247578	-61.63063931	2.255724429	2010
-56.52981786	-61.0310899	384.9412056	2010
-56.52940779	-61.01317091	50.62326992	2010
-56.52655103	-60.99982587	26.31743586	2010
-56.51413716	-60.98644549	3.436033671	2010
-56.49510112	-60.98537304	21.11081259	2010
-56.49984331	-60.96802217	112.859412	2010
-56.50402833	-60.95070857	105.2279354	2010
-56.50613199	-60.93364818	117.3479365	2010
-56.508892	-60.91657842	92.70468668	2010
-56.51141167	-60.89929915	85.36877843	2010
-56.51388904	-60.88219916	88.11543014	2010
-56.51441645	-60.86922558	102.0690355	2010
-56.51387221	-60.85156227	44.74498483	2010
-56.51347985	-60.83393363	117.8857042	2010
-56.51324833	-60.81591164	66.55407335	2010
-56.51325795	-60.80250453	50.67921368	2010
-56.51853119	-60.784774	30.04560933	2010
-56.52201626	-60.76734055	41.72352823	2010
-56.52042537	-60.7496738	60.97908991	2010
-56.50844402	-60.73567755	14.526549	2010
-56.48798998	-60.75821782	6.765375876	2010
-56.48259592	-60.76945517	55.97380096	2010
-56.48417252	-60.75204777	32.68599726	2010
-56.48625893	-60.73382883	31.04414461	2010
-56.48833702	-60.72050007	97.67195783	2010
-56.49078604	-60.70241043	153.0262722	2010
-56.49299974	-60.6845	140.284238	2010
-56.49546949	-60.67144102	117.9933009	2010
-56.50293664	-60.65463105	203.6326128	2010
-56.51274034	-60.63811133	258.5359067	2010
-56.523439	-60.62118499	136.3660758	2010
-56.53191766	-60.60423746	110.0802325	2010
-56.53267916	-60.59080866	97.50703331	2010
-56.53365444	-60.57277894	5.062170116	2010
-56.53450519	-60.55494267	82.70542366	2010
-56.53568382	-60.53702326	5.785906568	2010
-56.5368625	-60.52362031	123.9106261	2010
-56.5362317	-60.50561009	24.87976543	2010
-56.52679	-60.4921673	0.804310346	2010
-56.47999794	-60.51904141	0.886712326	2010
-56.49083018	-60.51451178	14.55398173	2010
-56.492455	-60.49635204	5.11082792	2010
-56.49391761	-60.47845946	10.5022967	2010
-56.4952983	-60.46511298	32.72097883	2010
-56.49759597	-60.44739371	65.7741413	2010
-56.50016833	-60.42992772	24.87364125	2010
-56.50283264	-60.41253801	54.67343363	2010
-56.50514521	-60.39954359	9.383166143	2010
-56.50838733	-60.38227468	21.83210743	2010
-56.511928	-60.36491401	17.53020556	2010
-56.51537488	-60.34728228	16.35980829	2010
-56.51860487	-60.32971167	14.58852063	2010
-56.52086459	-60.31671017	26.06725718	2010
-56.5239415	-60.29918906	16.8420032	2010
-56.52691967	-60.28156256	13.3292826	2010
-56.52950619	-60.26408944	18.00360567	2010
-56.51967337	-60.25585	6.709362561	2010
-56.48166013	-60.2565788	8.551940642	2010
-56.47335308	-60.24195108	16.12237986	2010
-56.47450549	-60.22384289	15.67327101	2010
-56.47694155	-60.20570206	11.75056157	2010
-56.4788084	-60.19197068	5.045990917	2010
-56.48179591	-60.17366758	17.30700624	2010
-56.48460262	-60.15527799	20.06288756	2010
-56.48671744	-60.14158584	36.44845281	2010
-56.48924992	-60.1234319	30.11101135	2010
-56.49133091	-60.1099295	29.57311559	2010
-56.49456142	-60.09200598	14.38143131	2010
-56.49910377	-60.07433108	28.78338536	2010
-56.50352668	-60.05653997	26.97223398	2010
-56.50736466	-60.04315068	16.76276337	2010
-56.51300001	-60.0250526	14.38886994	2010
-56.51677833	-60.01128529	8.338706452	2010
-56.51593455	-59.99349378	15.30429126	2010
-56.98444769	-60.76213669	72.28659405	2010
-56.97788752	-60.77595523	138.1981301	2010
-56.97928842	-60.79293532	142.4070082	2010
-56.98102892	-60.81113927	104.3771595	2010
-56.98217919	-60.82494571	72.99413953	2010
-56.98411656	-60.84316925	228.3373259	2010
-56.98596456	-60.85672433	81.05748536	2010
-56.98816976	-60.87439322	134.3782462	2010
-56.99091327	-60.89222302	70.31913994	2010
-56.99401732	-60.91027766	29.38853155	2010
-56.99665326	-60.92373661	151.1336712	2010
-57.00004364	-60.94188961	34.70952247	2010
-57.003721	-60.96030867	143.5629616	2010
-57.00652141	-60.97407165	382.8307719	2010
-57.01057416	-60.9920161	282.7188673	2010
-57.0127968	-61.00542041	108.9420452	2010
-57.01481569	-61.02324676	111.2484457	2010
-57.01532927	-61.041105	366.1618848	2010
-57.01500613	-61.05897666	12.74766078	2010
-57.0141787	-61.07229339	44.00705457	2010
-57.01420638	-61.09057017	66.36958276	2010
-57.01461955	-61.10873787	52.46375346	2010
-57.01501707	-61.12233517	71.54012011	2010
-57.01545288	-61.14074381	52.82285512	2010
-57.01585553	-61.15969331	84.10015562	2010
-57.01604692	-61.17344988	16.95260945	2010
-57.01575752	-61.19149856	26.05886261	2010
-57.01508833	-61.20506672	20.64029711	2010
-57.01393676	-61.22323636	18.41431968	2010
-56.99674832	-61.23661334	8.476333797	2010
-56.94393289	-61.23271144	30.03282663	2010
-56.93679216	-61.24910845	41.65880252	2010
-56.93990812	-61.26253512	103.5282745	2010
-56.94512504	-61.28081888	70.41774502	2010
-56.95090218	-61.29865858	57.8041428	2010
-56.95497995	-61.31141536	78.63960083	2010
-56.96045974	-61.32866857	64.82345376	2010
-56.96626505	-61.34578993	60.89334279	2010
-56.97070926	-61.3628098	109.0925872	2010
-56.97565328	-61.3799692	179.9832137	2010
-56.98063408	-61.39723483	43.30198174	2010
-56.9861108	-61.41391253	23.86069529	2010
-56.99001168	-61.4267126	51.62091845	2010
-56.99504289	-61.44353547	74.40470647	2010
-56.99954481	-61.46046863	74.31831694	2010
-57.00205979	-61.47672944	67.43936315	2010
-57.00447703	-61.49302661	25.20296559	2010
-57.00759278	-61.51040108	31.25065108	2010
-57.01096558	-61.52821673	30.63307889	2010
-57.01451559	-61.54656173	26.88732939	2010
-57.01754545	-61.56022244	51.8827737	2010
-57.0208343	-61.57821912	36.26535941	2010
-57.02374158	-61.59598692	20.58828062	2010
-57.02614224	-61.60942295	17.03597024	2010
-57.0296735	-61.6274165	41.00330706	2010
-57.03231616	-61.64538816	17.10439565	2010
-57.0327957	-61.65881698	33.86047267	2010
-57.03294145	-61.67704376	14.13011369	2010
-57.03230685	-61.69531349	22.59210101	2010
-57.03268438	-61.70905736	22.35319334	2010
-57.03230045	-61.72753118	9.038396331	2010
-57.02506337	-61.74403457	4.354624276	2010
-59.98738057	-63.24129918	0.42411995	2010
-59.97843121	-63.22583457	49.9973385	2010
-60.00943481	-63.21321201	75.86016944	2010
-60.03350781	-63.20426351	184.6388771	2010
-60.06531783	-63.1922051	55.28419422	2010
-60.08870201	-63.183113	45.27478965	2010
-60.11928368	-63.171058	215.3213073	2010
-60.14975204	-63.15921821	53.61929279	2010
-60.17311388	-63.15016916	36.02095859	2010
-60.20409611	-63.13797727	28.49271406	2010
-60.22739252	-63.12893899	29.79762274	2010
-60.25829461	-63.11678559	7.01308897	2010
-60.28917269	-63.10487701	7.394796794	2010
-60.31276924	-63.09583852	8.292990459	2010
-60.3449247	-63.08416178	7.906309574	2010
-60.36936804	-63.07553038	1.964452355	2010
-60.40142439	-63.06375834	0.54009299	2010
-60.42505903	-63.05472963	0.266240399	2010
-60.45691129	-63.04278629	6.927738983	2010
-60.48903062	-63.03072958	1.142234016	2010
-60.52220071	-63.01682077	0.038110082	2010
-59.97824199	-62.73422032	61.75572797	2010
-59.9679787	-62.73142743	0.274541639	2010
-59.94154581	-62.74581738	0.106809511	2010
-59.91532542	-62.7609846	2.2717503	2010
-59.8958977	-62.77222467	14.0419555	2010
-59.87108729	-62.7877168	208.738823	2010
-59.8533905	-62.79978514	69.13561159	2010
-59.83535896	-62.81188437	57.73729482	2010
-59.81189785	-62.82822536	62.5396554	2010
-59.7938399	-62.84007735	32.50963845	2010
-59.76990514	-62.85663684	9.929950298	2010
-59.75216423	-62.86922521	140.2155168	2010
-59.73430542	-62.88159221	72.93298101	2010
-59.71059207	-62.89811303	4.20058041	2010
-59.69395994	-62.91099254	3.372394241	2010
-59.671767	-62.92820539	6.688330436	2010
-59.65344106	-62.94032785	6.797317621	2010
-59.63352477	-62.95194565	3.204536166	2010
-59.6074459	-62.96766511	2.416108621	2010
-59.58780756	-62.97939099	3.015800744	2010
-59.5682459	-62.99112678	4.650702061	2010
-59.53327295	-63.01108731	2.112489257	2010
-59.50210422	-62.99322628	14.17420413	2010
-59.4854423	-63.00114354	12.43382724	2010
-59.4523721	-63.01578583	23.84106478	2010
-59.42479768	-63.03036661	14.65481531	2010
-59.40518988	-63.04162827	8.13563586	2010
-59.37871028	-63.05655868	5.134761095	2010
-59.09214072	-62.6858002	1.000880646	2010
-59.11584637	-62.67605995	1.65971724	2010
-59.14757262	-62.66330036	8.887854281	2010
-59.17114944	-62.65371917	7.361986921	2010
-59.20230611	-62.64085778	7.78511994	2010
-59.22570831	-62.6312799	7.303100875	2010
-59.25633459	-62.61872953	6.233885315	2010
-59.27914004	-62.60918923	65.66684363	2010
-59.31001123	-62.5970014	4.617700394	2010
-59.33318565	-62.58790423	8.531113149	2010
-59.36387114	-62.57547042	3.371886796	2010
-59.38775612	-62.56649574	12.70769733	2010
-59.41951079	-62.55393675	0.397578402	2010
-59.43955575	-62.54267598	0.15144948	2010
-59.47473586	-62.53218633	0.131333561	2010
-59.51131072	-62.51773566	0.542756421	2010
-59.51538259	-62.50994518	0.011658683	2010
-58.54060995	-62.49502172	7.566738726	2010
-58.52475033	-62.50288267	4.131145945	2010
-58.49432447	-62.51634462	14.1497488	2010
-58.46345383	-62.53000719	87.47023432	2010
-58.43988882	-62.5400918	207.3900549	2010
-58.41618857	-62.55038796	107.3720425	2010
-58.38518512	-62.5641968	6.630016637	2010
-58.36210419	-62.5744968	3.796139747	2010
-58.33907577	-62.58478892	7.995459385	2010
-58.30856722	-62.59859153	11.26232004	2010
-58.28518172	-62.60888247	5.8771515	2010
-58.26296911	-62.61980081	272.0771259	2010
-58.23370444	-62.63445306	35.95267802	2010
-58.21247194	-62.64554111	15.8014747	2010
-58.18100945	-62.65907062	75.02595743	2010
-58.15742445	-62.66903729	4.566223771	2010
-58.13388445	-62.67880495	6.260237159	2010
-58.10313613	-62.69209707	2.167188754	2010
-58.08022085	-62.70196156	1.975215302	2010
-58.04952713	-62.7149972	2.635304568	2010
-58.02829581	-62.72543384	28.98964185	2010
-57.99554743	-62.73712773	14.5715437	2010
-57.97023684	-62.75534764	1.890394186	2010
-57.98779442	-62.75258611	0	2010
-58.02268208	-62.74623333	0.100139567	2010
-58.03376384	-62.75059295	0.962597583	2010
-58.00895353	-62.7640901	1.960098836	2010
-57.97959187	-62.77703582	1.946246539	2010
-57.95744883	-62.78685036	7.07494077	2010
-57.92831733	-62.80025248	2.550000309	2010
-57.90644116	-62.81032344	3.078139346	2010
-57.87493789	-62.82192597	5.547365554	2010
-57.84952381	-62.82979471	7.217846002	2010
-57.81597286	-62.84022809	36.5074809	2010
-57.78268996	-62.85052963	16.29878008	2010
-57.75808286	-62.85849057	224.1853572	2010
-57.72616293	-62.86885889	101.1753472	2010
-57.69679154	-62.8807525	40.01946421	2010
-57.67490255	-62.88968018	63.51322733	2010
-57.64322075	-62.90099765	753.9808775	2010
-57.61309221	-62.91224105	850.8700223	2010
-57.59070898	-62.9209336	229.358092	2010
-57.55966219	-62.93198871	420.9610698	2010
-57.53088717	-62.94314163	224.9154762	2010
-57.50634324	-62.95577893	40.62905908	2010
-57.46591305	-62.96147083	44.98564683	2010
-57.40022	-62.03013351	6.574509201	2010
-57.37515462	-62.04055082	6.107361764	2010
-57.34504653	-62.05379553	1.580989118	2010
-57.31792144	-62.06163673	3.34871419	2010
-57.29259881	-62.07088042	3.881775858	2010
-57.26458934	-62.08624106	32.49712793	2010
-57.24347984	-62.09793843	0.710596727	2010
-57.22336777	-62.10960972	1.549819163	2010
-57.1971465	-62.12511369	3.396754456	2010
-57.17777604	-62.13699376	15.66200896	2010
-57.15881379	-62.1489587	4.51561571	2010
-57.13150122	-62.16422597	4.407213314	2010
-57.11077836	-62.17574849	2.137328696	2010
-57.09014493	-62.18729933	4.806228605	2010
-57.06341343	-62.20274933	2.568436592	2010
-57.04310768	-62.21383766	2.699078753	2010
-57.023454	-62.22548516	5.070591564	2010
-56.99699398	-62.24102217	2.684588622	2010
-56.97130007	-62.25685383	2.700647598	2010
-56.96953414	-62.25290101	0.0372734	2010
-56.98801583	-62.22432834	63.48366071	2010
-56.97901933	-62.22246874	2.978704244	2010
-56.95912752	-62.23389475	7.110347704	2010
-56.93283215	-62.24922567	11.47733467	2010
-56.91268152	-62.26096454	16.92328264	2010
-56.88632953	-62.27625068	11.9983943	2010
-56.8673628	-62.28790332	7.414331843	2010
-56.84620899	-62.2984945	31.13944658	2010
-56.81794343	-62.31276492	3.937677073	2010
-56.79676285	-62.32355127	6.249390857	2010
-56.76941317	-62.33826627	2.304027122	2010
-56.74875761	-62.34937577	3.553796017	2010
-56.72281342	-62.36500847	6.139630747	2010
-56.70657301	-62.37802712	5.901228204	2010
-56.6871879	-62.3896932	10.96935545	2010
-56.66182567	-62.40549308	14.92148137	2010
-56.64381427	-62.41779487	26.09533437	2010
-56.6267372	-62.43032457	16.68766529	2010
-56.60259849	-62.44648275	20.66098342	2010
-56.5845587	-62.45869775	43.33917306	2010
-56.56620715	-62.47099968	97.20325796	2010
-56.54146216	-62.48733381	165.7016657	2010
-56.52328721	-62.49969467	682.7883	2010
-56.49916912	-62.51789676	1171.949943	2010
-56.49676278	-62.50661522	650.9209456	2010
-56.46687159	-62.51967803	6.27360788	2010
-56.44668544	-62.53054837	17.33276142	2010
-56.41937986	-62.54408315	26.43137689	2010
-56.39874425	-62.55420894	31.55217437	2010
-56.3695489	-62.56756704	44.41818632	2010
-56.34485903	-62.58163724	2.029864629	2010
-56.32535461	-62.59201766	2.153976119	2010
-56.29869952	-62.60553593	2.309826675	2010
-56.27324956	-62.61945431	1.226790174	2010
-56.25353028	-62.62988987	1.215884034	2010
-56.22689528	-62.64375986	2.374356539	2010
-56.20651362	-62.65402487	3.872319149	2010
-56.18129583	-62.66831377	4.579279364	2010
-56.15511763	-62.68307046	3.174622281	2010
-56.13719931	-62.69489882	25.18509452	2010
-56.11863167	-62.70646945	4.703391377	2010
-56.09255143	-62.72130931	4.174746986	2010
-56.07177631	-62.73207766	4.927843896	2010
-56.04956279	-62.74812664	0.144962446	2010
-56.02933899	-62.76454826	0.200670561	2010
-56.01255638	-62.75909119	0.045049949	2010
-56.03316697	-62.76205072	0.813022868	2010
-56.04290029	-62.75791674	0.118036084	2010
-56.03962833	-62.73936243	0.083402118	2010
-56.04881885	-62.72829364	4.51257799	2010
-56.08318877	-62.71738213	0.03475494	2010
-56.08335295	-62.70666197	17.77109138	2010
-56.07598177	-62.68884854	51.85187424	2010
-56.06784251	-62.67090138	0.563612848	2010
-56.06382682	-62.65666767	0.290892878	2010
-56.05566197	-62.63780036	0.410371385	2010
-56.05203333	-62.62315008	0.508113193	2010
-56.05027333	-62.60376652	0.67939315	2010
-56.0482953	-62.58928785	1.27630149	2010
-56.04640273	-62.5746593	0.473049398	2010
-56.04686667	-62.55529104	0.653395796	2010
-56.04583205	-62.54101434	5.210675436	2010
-54.9862645	-62.02636094	9.101510272	2010
-54.98331067	-62.04375573	9.684019779	2010
-54.98271714	-62.06372772	15.22081558	2010
-54.9820781	-62.07858164	3.687391461	2010
-54.98128372	-62.09358906	4.715510589	2010
-54.98006632	-62.11365148	5.073774654	2010
-54.98107176	-62.12877874	3.159449068	2010
-54.98224297	-62.14365394	32.13204524	2010
-54.98195146	-62.16391787	1.831798659	2010
-54.97851687	-62.17651857	10.03820181	2010
-54.97186412	-62.19444737	34.21222908	2010
-54.96111803	-62.2103591	21.63992547	2010
-54.95447833	-62.22986833	432.1786905	2010
-54.95549031	-62.222825	43.48883013	2010
-54.03359617	-62.18456306	40.23813956	2010
-54.03020667	-62.16758351	13.42448246	2010
-54.0211809	-62.15079344	0.473352877	2010
-54.01707374	-62.13112891	0.76769126	2010
-54.01386317	-62.11579052	0.46012674	2010
-54.01019	-62.10046109	0.553765307	2010
-54.00703985	-62.08522857	1.363834031	2010
-54.00368309	-62.0650009	18.06835464	2010
-54.00150912	-62.05023157	0.126412528	2010
-53.99831158	-62.03547324	0.027971164	2010
-53.99887428	-62.01535536	0.162467112	2010
-62.52673042	-62.49562295	0.106005151	2010
-62.55385447	-62.48949277	0	2010
-62.57976382	-62.47480595	0	2010
-62.59885834	-62.46358	6.126904382	2010
-62.62380347	-62.44872505	0	2010
-62.64260313	-62.43789927	0	2010
-62.66750387	-62.42383048	0	2010
-62.69217132	-62.4096491	0	2010
-62.71094363	-62.39875382	0	2010
-62.73539197	-62.38442323	0	2010
-62.75411358	-62.37355065	0.165062287	2010
-62.77879876	-62.359298	7.324558016	2010
-62.80399521	-62.34479429	0	2010
-62.82308565	-62.33424758	27.21082324	2010
-62.84887004	-62.32005007	53.39923911	2010
-62.86833475	-62.30934541	0	2010
-62.89402769	-62.29488633	0	2010
-62.91331202	-62.2839989	10.67796284	2010
-62.93903387	-62.26967556	0	2010
-62.96828908	-62.25538	0.032925694	2010
-62.53068311	-61.98758667	0.056526929	2010
-62.52020302	-61.98875412	2.240299326	2010
-62.49286948	-62.00260627	3.327470921	2010
-62.47260932	-62.0135042	32.06242199	2010
-62.44599887	-62.02836092	0	2010
[truncated: 1,572 more rows]
