# Supplementary material for: Identifying Risk: Concurrent Overlap of the Antarctic Krill Fishery with Krill-Dependent Predators in the Scotia Sea
Source: PLoS One. 2017 Jan 13;12(1):e0170132. doi: 10.1371/journal.pone.0170132 (PMC5234819; doi:10.1371/journal.pone.0170132)
Supplement: S1 Data — (ZIP) [file pone.0170132.s001.zip › Data/predator census.csv]

SITE	SPECIES	2009	2014
CS	AFS	1569	1188
CS	GEPE	879	839
CS	CHPE	4339	3582
COPA	ADPE	2577	3246
COPA	GEPE	4117	6123
COPA	CHPE	361	285
