# Supplementary material for: Identifying Risk: Concurrent Overlap of the Antarctic Krill Fishery with Krill-Dependent Predators in the Scotia Sea
Source: PLoS One. 2017 Jan 13;12(1):e0170132. doi: 10.1371/journal.pone.0170132 (PMC5234819; doi:10.1371/journal.pone.0170132)
Supplement: S1 Data — (ZIP) [file pone.0170132.s001.zip › Data/READ ME.txt]

GENERIC HEADER CONVENTIONS
#############################
SPECIES NAMES
GEPE=GENTOO
CHPE=CHINSTRAP
ADPE=ADELIE
AFS=ANTARCTIC FUR SEAL

SITE
CS=CAPE SHIRREFF, LIVINGSTON ISLAND (61.4624S, 60.7916W)
COPA=COPACABANA FIELD CAMP, KING GEORGE ISLAND (62.2137S, 58.4206W)
#############################

FILE-SPECIFIC CONVENTINS
#############################
krill density.csv  - integrated krill density estimates along the US AMLR survey grid, 2009-2011
#############################
Longitude - midpoint of 1nm survey transect	
Latitude - midpoint of 1nm survey transect	
gm2 - mean krill density	
Year - year of sampling (typically occurred Jan/Feb of that year)

############################
predator census - nest or pup counts for penguins and fur seals in 2009 and 2014
############################ 
SITE - field site of census data
SPECIES	- species counted
2009 - nest/pup count for the 2008/2009 austral breeding season
2014 - nest/pup count for the 2013/14 austral breeding season

############################
satellite telemetry - raw location estimates for ARGOS PTT and GPS instruments 
############################	
Deployment - unique identifier for each deployment
Type - type of satellite tag, either ARGOS PTT or GPS
Latitude - decimal degree location estimate	
Longitude - decimal degree location estimate
Loc.Qual - ARGOS location quality code
Date - Date of location estimate (M/D/Y)
Time - Time of location estiamte (HH:MM:SS)
Spp - Species monitored
Site - field site where deployment was made

############################
SSMU3_krill_depth_density - depth-specific estiamtes of krill density offshore of Livingston Island
############################
DepthBin - depth strata 	
Date - date (M/D/YYY)	
Time - Time (HH:MM:SS)	
Latitude - midpoint of 1nm survey transect
Longitude - midpoint of 1nm survey transect	
Year - 	year of sampling (typically occurred Jan/Feb of that year)
gm2 - mean krill density


############################
tdr_data - maximum depth from each dive for penguins and fur seals, 2009-2014, Jan and Feb. 
############################
Spp - species 	
Max.Depth - maximum dive depth acheived
Date - date of dive (M/D/Y)
Time - time of max depth (HH:MM:SS)
