# Supplementary material for: Identifying Risk: Concurrent Overlap of the Antarctic Krill Fishery with Krill-Dependent Predators in the Scotia Sea
Source: PLoS One. 2017 Jan 13;12(1):e0170132. doi: 10.1371/journal.pone.0170132 (PMC5234819; doi:10.1371/journal.pone.0170132)
Supplement: S1 Data — (ZIP) [file pone.0170132.s001.zip › Data/satellite telemetry.csv]

Deployment	Type	Latitude	Longitude	Loc.Qual	Date	Time	Spp	Site
1	PTT	-62.435	-60.57777778	B	1/12/2009	13:39:00	GEPE	CS
1	PTT	-62.45888889	-60.85555556	2	1/12/2009	15:22:00	GEPE	CS
1	PTT	-62.46138889	-60.83611111	3	1/12/2009	17:03:00	GEPE	CS
1	PTT	-62.46138889	-60.86111111	3	1/12/2009	17:06:00	GEPE	CS
1	PTT	-62.46055556	-60.925	B	1/12/2009	17:49:00	GEPE	CS
1	PTT	-62.45888889	-60.81111111	B	1/12/2009	18:45:00	GEPE	CS
1	PTT	-62.45916667	-60.81388889	3	1/12/2009	18:48:00	GEPE	CS
1	PTT	-62.45888889	-60.82777778	2	1/12/2009	19:33:00	GEPE	CS
1	PTT	-62.46194444	-60.84444444	3	1/12/2009	20:27:00	GEPE	CS
1	PTT	-62.45472222	-60.91666667	A	1/12/2009	21:48:00	GEPE	CS
1	PTT	-62.45083333	-60.84444444	A	1/12/2009	22:27:00	GEPE	CS
1	PTT	-62.4625	-60.83055556	2	1/12/2009	23:29:00	GEPE	CS
1	PTT	-62.435	-60.83888889	A	1/12/2009	23:38:00	GEPE	CS
1	PTT	-62.46138889	-60.89722222	B	1/13/2009	00:06:00	GEPE	CS
1	PTT	-62.44638889	-60.87777778	B	1/13/2009	01:09:00	GEPE	CS
1	PTT	-62.46166667	-60.84722222	2	1/13/2009	01:20:00	GEPE	CS
1	PTT	-62.44611111	-60.77222222	1	1/13/2009	02:59:00	GEPE	CS
1	PTT	-62.45194444	-60.81666667	0	1/13/2009	03:03:00	GEPE	CS
1	PTT	-62.4425	-60.68611111	0	1/13/2009	04:37:00	GEPE	CS
1	PTT	-62.3975	-60.76666667	1	1/13/2009	05:27:00	GEPE	CS
1	PTT	-62.31527778	-60.86388889	B	1/13/2009	06:20:00	GEPE	CS
1	PTT	-62.38805556	-60.99166667	A	1/13/2009	06:42:00	GEPE	CS
1	PTT	-62.37333333	-60.89444444	0	1/13/2009	08:20:00	GEPE	CS
1	PTT	-62.45138889	-60.78333333	1	1/13/2009	11:02:00	GEPE	CS
1	PTT	-62.4375	-60.81388889	1	1/13/2009	11:40:00	GEPE	CS
1	PTT	-62.46638889	-60.91944444	1	1/13/2009	15:13:00	GEPE	CS
1	PTT	-62.34777778	-60.40833333	A	1/13/2009	16:40:00	GEPE	CS
1	PTT	-62.46333333	-60.85	0	1/13/2009	16:54:00	GEPE	CS
1	PTT	-62.46138889	-60.86388889	1	1/13/2009	17:37:00	GEPE	CS
2	PTT	-62.445	-60.90833333	1	1/12/2009	13:43:00	GEPE	CS
2	PTT	-62.46027778	-60.90555556	2	1/12/2009	15:23:00	GEPE	CS
2	PTT	-62.45916667	-60.81944444	3	1/12/2009	17:03:00	GEPE	CS
2	PTT	-62.45972222	-60.87777778	2	1/12/2009	17:06:00	GEPE	CS
2	PTT	-62.45944444	-60.85833333	3	1/12/2009	17:50:00	GEPE	CS
2	PTT	-62.46416667	-60.90277778	0	1/12/2009	18:43:00	GEPE	CS
2	PTT	-62.46166667	-60.93611111	1	1/12/2009	18:47:00	GEPE	CS
2	PTT	-62.46083333	-60.89722222	2	1/12/2009	19:33:00	GEPE	CS
2	PTT	-62.46	-60.83888889	3	1/12/2009	20:27:00	GEPE	CS
2	PTT	-62.45888889	-60.83055556	3	1/12/2009	21:49:00	GEPE	CS
2	PTT	-62.45972222	-60.88333333	1	1/12/2009	22:02:00	GEPE	CS
2	PTT	-62.45777778	-60.88888889	1	1/12/2009	22:04:00	GEPE	CS
2	PTT	-62.46083333	-60.83888889	2	1/12/2009	22:27:00	GEPE	CS
2	PTT	-62.46138889	-60.85277778	B	1/12/2009	22:50:00	GEPE	CS
2	PTT	-62.45722222	-60.78611111	2	1/12/2009	23:29:00	GEPE	CS
2	PTT	-62.46166667	-60.85277778	3	1/12/2009	23:38:00	GEPE	CS
2	PTT	-62.46222222	-60.91666667	1	1/13/2009	00:08:00	GEPE	CS
2	PTT	-62.45944444	-60.81111111	3	1/13/2009	01:07:00	GEPE	CS
2	PTT	-62.46055556	-60.83888889	3	1/13/2009	01:20:00	GEPE	CS
2	PTT	-62.46111111	-60.84166667	2	1/13/2009	01:21:00	GEPE	CS
2	PTT	-62.46027778	-60.85555556	3	1/13/2009	01:45:00	GEPE	CS
2	PTT	-62.45972222	-60.84722222	2	1/13/2009	02:09:00	GEPE	CS
2	PTT	-62.45388889	-60.86111111	A	1/13/2009	02:45:00	GEPE	CS
2	PTT	-62.46055556	-60.80833333	2	1/13/2009	02:58:00	GEPE	CS
2	PTT	-62.45916667	-60.81666667	2	1/13/2009	03:01:00	GEPE	CS
2	PTT	-62.46	-60.85277778	3	1/13/2009	03:47:00	GEPE	CS
2	PTT	-62.45916667	-60.90833333	2	1/13/2009	04:38:00	GEPE	CS
2	PTT	-62.45888889	-60.85	2	1/13/2009	05:29:00	GEPE	CS
2	PTT	-62.46166667	-60.85555556	1	1/13/2009	06:03:00	GEPE	CS
2	PTT	-62.45972222	-60.81388889	3	1/13/2009	06:19:00	GEPE	CS
2	PTT	-62.45972222	-60.83333333	2	1/13/2009	06:40:00	GEPE	CS
2	PTT	-62.45694444	-60.825	2	1/13/2009	07:10:00	GEPE	CS
2	PTT	-62.46027778	-60.85	3	1/13/2009	07:41:00	GEPE	CS
2	PTT	-62.4575	-60.89444444	1	1/13/2009	08:19:00	GEPE	CS
2	PTT	-62.46055556	-60.91944444	3	1/13/2009	09:58:00	GEPE	CS
2	PTT	-62.42305556	-60.825	A	1/13/2009	11:40:00	GEPE	CS
2	PTT	-62.36277778	-60.94722222	0	1/13/2009	12:45:00	GEPE	CS
2	PTT	-62.37083333	-60.95	A	1/13/2009	13:32:00	GEPE	CS
2	PTT	-62.3875	-61.03611111	A	1/13/2009	15:14:00	GEPE	CS
2	PTT	-67.07916667	-87.78055556	3	1/13/2009	16:56:00	GEPE	CS
2	PTT	-62.42083333	-60.56944444	0	1/13/2009	19:24:00	GEPE	CS
2	PTT	-62.46416667	-60.89166667	2	1/13/2009	20:04:00	GEPE	CS
2	PTT	-62.45916667	-60.81666667	2	1/13/2009	21:27:00	GEPE	CS
2	PTT	-62.45611111	-60.81111111	0	1/13/2009	21:41:00	GEPE	CS
2	PTT	-62.46111111	-60.825	2	1/13/2009	21:51:00	GEPE	CS
2	PTT	-62.45972222	-60.85277778	3	1/13/2009	22:03:00	GEPE	CS
2	PTT	-62.46	-60.85833333	3	1/13/2009	23:07:00	GEPE	CS
2	PTT	-62.46027778	-60.85833333	3	1/13/2009	23:29:00	GEPE	CS
2	PTT	-62.43194444	-60.66666667	0	1/13/2009	23:44:00	GEPE	CS
2	PTT	-62.46	-60.84722222	3	1/14/2009	00:47:00	GEPE	CS
2	PTT	-62.46333333	-60.83055556	B	1/14/2009	00:58:00	GEPE	CS
2	PTT	-62.46611111	-60.83055556	1	1/14/2009	01:09:00	GEPE	CS
2	PTT	-62.46555556	-60.88888889	1	1/14/2009	01:22:00	GEPE	CS
2	PTT	-62.43361111	-60.87222222	2	1/14/2009	02:26:00	GEPE	CS
2	PTT	-62.45888889	-60.93055556	2	1/14/2009	02:35:00	GEPE	CS
2	PTT	-62.45805556	-60.81666667	2	1/14/2009	02:52:00	GEPE	CS
2	PTT	-62.4625	-60.78055556	1	1/14/2009	03:02:00	GEPE	CS
2	PTT	-62.46083333	-60.92777778	0	1/14/2009	03:36:00	GEPE	CS
2	PTT	-62.36416667	-60.70277778	0	1/14/2009	06:59:00	GEPE	CS
2	PTT	-62.33722222	-60.88611111	1	1/14/2009	07:22:00	GEPE	CS
2	PTT	-62.34611111	-60.91111111	0	1/14/2009	07:36:00	GEPE	CS
2	PTT	-62.33027778	-60.84722222	2	1/14/2009	07:55:00	GEPE	CS
2	PTT	-62.34472222	-60.87777778	A	1/14/2009	09:05:00	GEPE	CS
2	PTT	-62.3425	-60.91944444	B	1/14/2009	10:41:00	GEPE	CS
2	PTT	-62.39611111	-60.91666667	A	1/14/2009	11:19:00	GEPE	CS
2	PTT	-62.43111111	-60.83888889	1	1/15/2009	09:13:00	GEPE	CS
2	PTT	-62.39388889	-60.90555556	A	1/15/2009	10:21:00	GEPE	CS
2	PTT	-62.375	-60.975	2	1/15/2009	10:53:00	GEPE	CS
2	PTT	-62.37055556	-60.98333333	0	1/15/2009	12:02:00	GEPE	CS
2	PTT	-62.38138889	-60.87222222	A	1/15/2009	12:33:00	GEPE	CS
2	PTT	-62.40416667	-60.88055556	A	1/15/2009	14:52:00	GEPE	CS
2	PTT	-62.45972222	-60.87222222	1	1/15/2009	16:33:00	GEPE	CS
2	PTT	-62.4575	-60.85833333	2	1/15/2009	21:18:00	GEPE	CS
2	PTT	-62.46194444	-60.83611111	1	1/15/2009	21:30:00	GEPE	CS
2	PTT	-62.45805556	-60.925	2	1/15/2009	22:15:00	GEPE	CS
2	PTT	-62.46222222	-60.85833333	2	1/15/2009	22:26:00	GEPE	CS
2	PTT	-62.46944444	-60.86944444	B	1/15/2009	22:34:00	GEPE	CS
2	PTT	-62.46111111	-60.83611111	3	1/15/2009	22:57:00	GEPE	CS
2	PTT	-62.45916667	-60.875	3	1/15/2009	23:08:00	GEPE	CS
2	PTT	-62.46	-60.90833333	1	1/15/2009	23:55:00	GEPE	CS
2	PTT	-62.46083333	-60.80833333	1	1/16/2009	00:06:00	GEPE	CS
2	PTT	-62.47777778	-60.85555556	A	1/16/2009	00:10:00	GEPE	CS
2	PTT	-62.45944444	-60.91666667	3	1/16/2009	00:37:00	GEPE	CS
2	PTT	-62.465	-60.81666667	2	1/16/2009	00:49:00	GEPE	CS
2	PTT	-62.46027778	-60.84166667	3	1/16/2009	01:47:00	GEPE	CS
2	PTT	-62.46805556	-60.95277778	B	1/16/2009	01:48:00	GEPE	CS
2	PTT	-62.46277778	-60.83611111	2	1/16/2009	02:17:00	GEPE	CS
2	PTT	-62.46055556	-60.83333333	3	1/16/2009	02:30:00	GEPE	CS
2	PTT	-62.46083333	-60.84444444	2	1/16/2009	03:13:00	GEPE	CS
2	PTT	-62.45888889	-60.83055556	1	1/16/2009	03:23:00	GEPE	CS
2	PTT	-62.45833333	-60.88611111	3	1/16/2009	03:28:00	GEPE	CS
2	PTT	-62.41527778	-60.88333333	A	1/16/2009	04:55:00	GEPE	CS
2	PTT	-62.40694444	-60.93333333	A	1/16/2009	05:02:00	GEPE	CS
2	PTT	-62.39555556	-60.86666667	0	1/16/2009	05:09:00	GEPE	CS
2	PTT	-62.38444444	-60.77777778	0	1/16/2009	05:33:00	GEPE	CS
2	PTT	-62.31722222	-60.84444444	A	1/16/2009	06:33:00	GEPE	CS
2	PTT	-62.35055556	-61.06944444	B	1/16/2009	06:50:00	GEPE	CS
2	PTT	-62.34472222	-61.01111111	1	1/16/2009	07:10:00	GEPE	CS
2	PTT	-62.34861111	-61.01111111	A	1/16/2009	08:16:00	GEPE	CS
2	PTT	-62.33916667	-61.07777778	A	1/16/2009	08:51:00	GEPE	CS
2	PTT	-62.36194444	-61.01944444	B	1/16/2009	09:55:00	GEPE	CS
2	PTT	-62.35777778	-60.96388889	B	1/16/2009	10:29:00	GEPE	CS
2	PTT	-62.31694444	-61.06944444	A	1/16/2009	11:43:00	GEPE	CS
2	PTT	-62.34861111	-61.06944444	B	1/16/2009	12:09:00	GEPE	CS
2	PTT	-62.34805556	-61.075	A	1/17/2009	06:20:00	GEPE	CS
2	PTT	-62.35888889	-61.03888889	1	1/17/2009	06:23:00	GEPE	CS
2	PTT	-62.36	-61.025	1	1/17/2009	06:23:00	GEPE	CS
2	PTT	-62.34222222	-61.03333333	1	1/17/2009	08:01:00	GEPE	CS
2	PTT	-62.33027778	-61.19166667	1	1/17/2009	08:04:00	GEPE	CS
2	PTT	-62.34416667	-61.06388889	A	1/17/2009	08:05:00	GEPE	CS
2	PTT	-62.33555556	-61.05555556	1	1/17/2009	08:27:00	GEPE	CS
2	PTT	-62.33444444	-61.05277778	0	1/17/2009	09:38:00	GEPE	CS
2	PTT	-62.33416667	-61.14722222	1	1/17/2009	10:03:00	GEPE	CS
2	PTT	-62.35694444	-61.02777778	A	1/17/2009	11:21:00	GEPE	CS
2	PTT	-62.41472222	-61.00555556	B	1/17/2009	12:50:00	GEPE	CS
2	PTT	-62.4275	-61.06944444	B	1/17/2009	13:03:00	GEPE	CS
2	PTT	-62.45694444	-60.95	2	1/17/2009	14:32:00	GEPE	CS
2	PTT	-62.45472222	-60.81944444	1	1/17/2009	16:11:00	GEPE	CS
2	PTT	-62.46555556	-60.80277778	2	1/17/2009	16:46:00	GEPE	CS
2	PTT	-62.46305556	-60.87222222	1	1/17/2009	16:51:00	GEPE	CS
2	PTT	-62.46388889	-60.89166667	3	1/17/2009	17:52:00	GEPE	CS
2	PTT	-62.46027778	-60.86111111	2	1/17/2009	18:27:00	GEPE	CS
2	PTT	-62.46027778	-60.81944444	3	1/17/2009	18:32:00	GEPE	CS
2	PTT	-62.46861111	-60.81111111	A	1/17/2009	19:30:00	GEPE	CS
2	PTT	-62.45888889	-60.88611111	2	1/17/2009	20:09:00	GEPE	CS
2	PTT	-62.45944444	-60.85277778	3	1/17/2009	20:15:00	GEPE	CS
2	PTT	-62.46083333	-60.84444444	2	1/17/2009	21:45:00	GEPE	CS
2	PTT	-62.45944444	-60.81666667	2	1/17/2009	21:47:00	GEPE	CS
2	PTT	-62.46083333	-60.85833333	2	1/17/2009	21:55:00	GEPE	CS
2	PTT	-62.46	-60.80277778	3	1/17/2009	22:10:00	GEPE	CS
2	PTT	-62.45916667	-60.80277778	3	1/17/2009	22:49:00	GEPE	CS
2	PTT	-62.46	-60.85	3	1/17/2009	23:24:00	GEPE	CS
2	PTT	-62.45972222	-60.84722222	2	1/17/2009	23:24:00	GEPE	CS
2	PTT	-62.46111111	-60.86666667	2	1/17/2009	23:32:00	GEPE	CS
2	PTT	-62.46083333	-60.90277778	1	1/17/2009	23:52:00	GEPE	CS
2	PTT	-62.45972222	-60.84722222	3	1/18/2009	00:29:00	GEPE	CS
2	PTT	-62.45972222	-60.83888889	2	1/18/2009	01:01:00	GEPE	CS
2	PTT	-62.46027778	-60.83333333	3	1/18/2009	01:04:00	GEPE	CS
2	PTT	-62.45916667	-60.83611111	2	1/18/2009	01:09:00	GEPE	CS
2	PTT	-62.46	-60.82777778	3	1/18/2009	01:30:00	GEPE	CS
2	PTT	-62.46027778	-60.84444444	3	1/18/2009	02:08:00	GEPE	CS
2	PTT	-62.45472222	-60.83888889	2	1/18/2009	02:39:00	GEPE	CS
2	PTT	-62.44527778	-60.88055556	1	1/18/2009	02:43:00	GEPE	CS
2	PTT	-62.45722222	-60.87777778	A	1/18/2009	02:50:00	GEPE	CS
2	PTT	-62.47055556	-60.86388889	A	1/18/2009	03:51:00	GEPE	CS
2	PTT	-62.33166667	-60.90833333	1	1/18/2009	07:40:00	GEPE	CS
2	PTT	-62.32722222	-60.95555556	A	1/18/2009	07:41:00	GEPE	CS
2	PTT	-62.33444444	-60.95833333	1	1/18/2009	08:03:00	GEPE	CS
2	PTT	-62.31722222	-61.03055556	0	1/18/2009	09:16:00	GEPE	CS
2	PTT	-62.32944444	-60.98888889	0	1/18/2009	09:43:00	GEPE	CS
2	PTT	-62.34722222	-60.93611111	1	1/18/2009	11:00:00	GEPE	CS
2	PTT	-62.33277778	-60.97777778	B	1/18/2009	11:25:00	GEPE	CS
2	PTT	-62.42944444	-60.91666667	B	1/18/2009	14:20:00	GEPE	CS
2	PTT	-62.47305556	-60.94722222	0	1/18/2009	16:00:00	GEPE	CS
2	PTT	-62.38972222	-60.87222222	A	1/18/2009	17:43:00	GEPE	CS
2	PTT	-62.38694444	-60.86666667	1	1/18/2009	18:04:00	GEPE	CS
2	PTT	-62.38138889	-60.85277778	1	1/18/2009	18:22:00	GEPE	CS
2	PTT	-62.41805556	-60.98333333	A	1/18/2009	19:21:00	GEPE	CS
2	PTT	-63.51722222	-68.25555556	Z	1/18/2009	20:06:00	GEPE	CS
2	PTT	-62.46416667	-60.85833333	A	1/18/2009	21:22:00	GEPE	CS
2	PTT	-62.46777778	-60.78888889	0	1/18/2009	21:24:00	GEPE	CS
2	PTT	-62.45861111	-60.91388889	0	1/18/2009	21:41:00	GEPE	CS
2	PTT	-62.46861111	-60.83055556	0	1/18/2009	21:48:00	GEPE	CS
2	PTT	-62.46111111	-60.80833333	1	1/18/2009	22:38:00	GEPE	CS
2	PTT	-62.46055556	-60.84722222	2	1/18/2009	23:05:00	GEPE	CS
2	PTT	-62.45861111	-60.82222222	2	1/18/2009	23:29:00	GEPE	CS
2	PTT	-62.46583333	-60.80833333	1	1/19/2009	00:17:00	GEPE	CS
2	PTT	-62.46027778	-60.81944444	3	1/19/2009	00:43:00	GEPE	CS
2	PTT	-62.46	-60.84444444	3	1/19/2009	01:08:00	GEPE	CS
2	PTT	-62.46111111	-60.84444444	3	1/19/2009	01:59:00	GEPE	CS
2	PTT	-62.50472222	-60.89166667	B	1/19/2009	02:15:00	GEPE	CS
2	PTT	-62.48555556	-60.90555556	B	1/19/2009	02:38:00	GEPE	CS
2	PTT	-62.47333333	-60.86111111	1	1/19/2009	03:53:00	GEPE	CS
2	PTT	-62.38861111	-60.87222222	2	1/19/2009	05:34:00	GEPE	CS
2	PTT	-62.38055556	-60.9	1	1/19/2009	05:39:00	GEPE	CS
2	PTT	-62.37694444	-60.93055556	A	1/19/2009	05:57:00	GEPE	CS
2	PTT	-62.34638889	-61.00833333	0	1/19/2009	07:18:00	GEPE	CS
2	PTT	-62.34944444	-60.95833333	0	1/19/2009	07:18:00	GEPE	CS
2	PTT	-62.36833333	-61.01111111	B	1/19/2009	07:40:00	GEPE	CS
2	PTT	-62.36166667	-60.98888889	A	1/19/2009	08:56:00	GEPE	CS
2	PTT	-62.41638889	-60.60555556	A	1/19/2009	09:16:00	GEPE	CS
2	PTT	-62.37611111	-60.83888889	1	1/19/2009	10:37:00	GEPE	CS
2	PTT	-62.38833333	-60.95555556	2	1/19/2009	10:59:00	GEPE	CS
2	PTT	-62.38444444	-60.78333333	B	1/19/2009	12:22:00	GEPE	CS
2	PTT	-62.33416667	-60.74722222	B	1/19/2009	12:25:00	GEPE	CS
2	PTT	-62.45666667	-60.83611111	2	1/19/2009	14:09:00	GEPE	CS
2	PTT	-62.45388889	-60.85277778	0	1/19/2009	15:49:00	GEPE	CS
2	PTT	-62.46388889	-60.88055556	B	1/19/2009	16:28:00	GEPE	CS
2	PTT	-62.44083333	-60.90277778	1	1/19/2009	17:30:00	GEPE	CS
2	PTT	-62.45472222	-60.86944444	3	1/19/2009	17:37:00	GEPE	CS
2	PTT	-62.46194444	-60.80277778	3	1/19/2009	18:09:00	GEPE	CS
2	PTT	-62.44194444	-60.80833333	A	1/19/2009	19:09:00	GEPE	CS
2	PTT	-62.46583333	-60.80833333	1	1/19/2009	19:21:00	GEPE	CS
2	PTT	-62.45055556	-60.86388889	0	1/19/2009	19:49:00	GEPE	CS
2	PTT	-62.42194444	-60.93888889	0	1/19/2009	21:05:00	GEPE	CS
2	PTT	-62.46055556	-60.83333333	2	1/19/2009	21:24:00	GEPE	CS
2	PTT	-62.45972222	-60.86111111	1	1/19/2009	21:31:00	GEPE	CS
2	PTT	-62.46361111	-60.86944444	1	1/19/2009	22:25:00	GEPE	CS
2	PTT	-62.45972222	-60.85277778	3	1/19/2009	22:44:00	GEPE	CS
2	PTT	-62.45972222	-60.78611111	2	1/19/2009	23:05:00	GEPE	CS
2	PTT	-62.46027778	-60.85833333	3	1/20/2009	00:07:00	GEPE	CS
2	PTT	-62.46027778	-60.83333333	3	1/20/2009	00:24:00	GEPE	CS
2	PTT	-62.46083333	-60.83888889	3	1/20/2009	00:45:00	GEPE	CS
2	PTT	-62.45444444	-60.85555556	1	1/20/2009	01:48:00	GEPE	CS
2	PTT	-62.46888889	-60.83888889	0	1/20/2009	01:52:00	GEPE	CS
2	PTT	-62.46027778	-60.84444444	2	1/20/2009	02:26:00	GEPE	CS
2	PTT	-62.45888889	-60.94444444	1	1/20/2009	03:29:00	GEPE	CS
2	PTT	-62.46055556	-60.90555556	2	1/20/2009	03:32:00	GEPE	CS
2	PTT	-62.45944444	-60.83611111	0	1/20/2009	03:41:00	GEPE	CS
3	PTT	-62.47055556	-60.90555556	3	1/12/2009	02:09:00	GEPE	CS
3	PTT	-62.47388889	-60.88888889	B	1/12/2009	03:14:00	GEPE	CS
3	PTT	-62.46583333	-60.93333333	B	1/12/2009	03:25:00	GEPE	CS
3	PTT	-62.44611111	-60.87777778	B	1/12/2009	04:02:00	GEPE	CS
3	PTT	-62.49638889	-60.55833333	B	1/12/2009	05:05:00	GEPE	CS
3	PTT	-62.47222222	-60.84444444	1	1/12/2009	05:43:00	GEPE	CS
3	PTT	-62.46555556	-60.91111111	B	1/12/2009	07:05:00	GEPE	CS
3	PTT	-62.455	-60.825	1	1/12/2009	11:20:00	GEPE	CS
3	PTT	-62.45083333	-60.85	2	1/12/2009	13:41:00	GEPE	CS
3	PTT	-62.46527778	-60.86666667	1	1/12/2009	15:23:00	GEPE	CS
3	PTT	-62.44194444	-60.94722222	1	1/12/2009	17:03:00	GEPE	CS
3	PTT	-62.43777778	-60.91111111	2	1/12/2009	17:06:00	GEPE	CS
3	PTT	-62.48305556	-61.08055556	0	1/12/2009	20:23:00	GEPE	CS
3	PTT	-62.53027778	-61.14444444	A	1/12/2009	20:24:00	GEPE	CS
3	PTT	-62.47555556	-60.95833333	A	1/12/2009	21:46:00	GEPE	CS
3	PTT	-62.48166667	-60.99444444	B	1/12/2009	22:01:00	GEPE	CS
3	PTT	-62.46472222	-60.96388889	B	1/12/2009	22:05:00	GEPE	CS
3	PTT	-62.46194444	-60.90833333	2	1/12/2009	23:27:00	GEPE	CS
3	PTT	-62.45694444	-60.94722222	1	1/12/2009	23:40:00	GEPE	CS
3	PTT	-62.46194444	-60.875	2	1/13/2009	00:10:00	GEPE	CS
3	PTT	-62.43527778	-60.83611111	0	1/13/2009	00:28:00	GEPE	CS
3	PTT	-62.45833333	-60.80277778	3	1/13/2009	01:08:00	GEPE	CS
3	PTT	-62.46166667	-60.95	1	1/13/2009	01:21:00	GEPE	CS
3	PTT	-62.46055556	-60.875	3	1/13/2009	01:21:00	GEPE	CS
3	PTT	-62.45861111	-60.85833333	2	1/13/2009	01:46:00	GEPE	CS
3	PTT	-62.45833333	-60.92222222	3	1/13/2009	02:08:00	GEPE	CS
3	PTT	-62.45916667	-60.88333333	2	1/13/2009	02:46:00	GEPE	CS
3	PTT	-62.45916667	-60.86666667	3	1/13/2009	02:57:00	GEPE	CS
3	PTT	-62.46083333	-60.79444444	3	1/13/2009	03:01:00	GEPE	CS
3	PTT	-62.45694444	-60.86666667	2	1/13/2009	03:47:00	GEPE	CS
3	PTT	-62.45222222	-60.91388889	B	1/13/2009	04:25:00	GEPE	CS
3	PTT	-62.46444444	-60.87222222	1	1/13/2009	04:37:00	GEPE	CS
3	PTT	-62.5275	-60.975	A	1/13/2009	05:01:00	GEPE	CS
3	PTT	-62.45861111	-60.90277778	3	1/13/2009	05:28:00	GEPE	CS
3	PTT	-62.46416667	-60.83055556	B	1/13/2009	06:01:00	GEPE	CS
3	PTT	-62.46	-60.80277778	3	1/13/2009	06:17:00	GEPE	CS
3	PTT	-62.465	-60.92777778	2	1/13/2009	06:40:00	GEPE	CS
3	PTT	-62.45972222	-60.82777778	2	1/13/2009	07:40:00	GEPE	CS
3	PTT	-62.46166667	-60.84722222	3	1/13/2009	08:17:00	GEPE	CS
3	PTT	-62.44861111	-60.93888889	0	1/13/2009	09:20:00	GEPE	CS
3	PTT	-62.46277778	-60.84444444	3	1/13/2009	09:59:00	GEPE	CS
3	PTT	-62.46388889	-60.79722222	3	1/13/2009	11:00:00	GEPE	CS
3	PTT	-62.46222222	-60.85833333	1	1/13/2009	11:40:00	GEPE	CS
3	PTT	-62.42027778	-60.88611111	0	1/13/2009	13:31:00	GEPE	CS
3	PTT	-62.38	-60.96944444	B	1/13/2009	15:11:00	GEPE	CS
3	PTT	-62.44416667	-60.98611111	A	1/13/2009	16:52:00	GEPE	CS
3	PTT	-62.45805556	-61.04166667	B	1/13/2009	19:17:00	GEPE	CS
3	PTT	-62.46083333	-60.89722222	2	1/13/2009	20:04:00	GEPE	CS
3	PTT	-62.47361111	-60.91666667	2	1/13/2009	21:25:00	GEPE	CS
3	PTT	-62.46055556	-60.91666667	1	1/13/2009	21:40:00	GEPE	CS
3	PTT	-62.46277778	-60.8	1	1/13/2009	21:49:00	GEPE	CS
3	PTT	-62.45972222	-60.84444444	1	1/13/2009	22:04:00	GEPE	CS
3	PTT	-62.46333333	-60.92222222	B	1/13/2009	22:41:00	GEPE	CS
3	PTT	-62.46222222	-60.81111111	3	1/13/2009	23:06:00	GEPE	CS
3	PTT	-62.46444444	-60.84444444	B	1/13/2009	23:17:00	GEPE	CS
3	PTT	-62.46222222	-60.84444444	3	1/13/2009	23:29:00	GEPE	CS
3	PTT	-62.45972222	-60.86944444	1	1/13/2009	23:43:00	GEPE	CS
3	PTT	-62.45888889	-60.81388889	1	1/14/2009	00:16:00	GEPE	CS
3	PTT	-62.46305556	-60.82777778	3	1/14/2009	00:46:00	GEPE	CS
3	PTT	-62.46305556	-60.86388889	2	1/14/2009	00:56:00	GEPE	CS
3	PTT	-62.46527778	-60.89444444	2	1/14/2009	01:11:00	GEPE	CS
3	PTT	-62.46194444	-60.84444444	3	1/14/2009	01:22:00	GEPE	CS
3	PTT	-62.46083333	-60.78333333	3	1/14/2009	01:57:00	GEPE	CS
3	PTT	-62.46166667	-60.81666667	3	1/14/2009	02:26:00	GEPE	CS
3	PTT	-62.46416667	-60.82222222	3	1/14/2009	02:37:00	GEPE	CS
3	PTT	-62.46277778	-60.84444444	3	1/14/2009	02:53:00	GEPE	CS
3	PTT	-62.46277778	-60.9	2	1/14/2009	03:00:00	GEPE	CS
3	PTT	-62.46027778	-60.81944444	3	1/14/2009	03:36:00	GEPE	CS
3	PTT	-62.44916667	-60.84722222	A	1/14/2009	04:16:00	GEPE	CS
3	PTT	-62.45833333	-60.95	B	1/14/2009	04:34:00	GEPE	CS
3	PTT	-62.43472222	-60.87222222	1	1/14/2009	04:40:00	GEPE	CS
3	PTT	-62.44277778	-61.01944444	B	1/14/2009	06:55:00	GEPE	CS
3	PTT	-62.39888889	-60.93333333	B	1/14/2009	16:42:00	GEPE	CS
3	PTT	-62.40805556	-60.98888889	A	1/14/2009	17:26:00	GEPE	CS
3	PTT	-62.45166667	-60.98611111	A	1/14/2009	19:07:00	GEPE	CS
3	PTT	-62.43638889	-60.86111111	B	1/14/2009	19:40:00	GEPE	CS
3	PTT	-62.41722222	-60.50555556	B	1/14/2009	20:52:00	GEPE	CS
3	PTT	-62.45388889	-60.89166667	1	1/14/2009	21:07:00	GEPE	CS
3	PTT	-62.46611111	-60.94722222	1	1/14/2009	21:18:00	GEPE	CS
3	PTT	-62.46	-60.925	1	1/14/2009	21:39:00	GEPE	CS
3	PTT	-62.45944444	-60.85555556	2	1/14/2009	21:41:00	GEPE	CS
3	PTT	-62.46305556	-60.80833333	B	1/14/2009	22:29:00	GEPE	CS
3	PTT	-62.45916667	-60.78333333	3	1/14/2009	22:47:00	GEPE	CS
3	PTT	-62.45777778	-60.825	3	1/14/2009	23:18:00	GEPE	CS
3	PTT	-62.46222222	-60.92777778	2	1/14/2009	23:22:00	GEPE	CS
3	PTT	-62.45583333	-60.88888889	B	1/15/2009	00:05:00	GEPE	CS
3	PTT	-62.45722222	-60.79166667	3	1/15/2009	00:27:00	GEPE	CS
3	PTT	-62.46666667	-60.79722222	B	1/15/2009	00:33:00	GEPE	CS
3	PTT	-62.46305556	-60.87777778	2	1/15/2009	00:59:00	GEPE	CS
3	PTT	-62.46305556	-60.81944444	1	1/15/2009	01:01:00	GEPE	CS
3	PTT	-62.46138889	-60.86944444	2	1/15/2009	02:12:00	GEPE	CS
3	PTT	-62.45944444	-60.81388889	1	1/15/2009	02:37:00	GEPE	CS
3	PTT	-62.46083333	-60.80277778	2	1/15/2009	02:41:00	GEPE	CS
3	PTT	-62.46361111	-60.875	3	1/15/2009	03:24:00	GEPE	CS
3	PTT	-62.45944444	-60.92777778	1	1/15/2009	03:49:00	GEPE	CS
3	PTT	-62.45777778	-60.88333333	1	1/15/2009	05:05:00	GEPE	CS
3	PTT	-62.46055556	-60.8	3	1/15/2009	05:31:00	GEPE	CS
3	PTT	-62.46277778	-60.85555556	3	1/15/2009	06:46:00	GEPE	CS
3	PTT	-62.45833333	-60.80555556	A	1/15/2009	07:01:00	GEPE	CS
3	PTT	-62.45055556	-60.76944444	B	1/15/2009	07:10:00	GEPE	CS
3	PTT	-62.46555556	-60.84166667	3	1/15/2009	07:32:00	GEPE	CS
3	PTT	-62.45833333	-60.88055556	1	1/15/2009	08:37:00	GEPE	CS
3	PTT	-62.59777778	-60.63055556	B	1/15/2009	09:12:00	GEPE	CS
3	PTT	-62.45055556	-60.67222222	B	1/15/2009	10:55:00	GEPE	CS
3	PTT	-62.36	-60.81111111	B	1/15/2009	15:51:00	GEPE	CS
3	PTT	-62.46444444	-60.80833333	2	1/15/2009	21:16:00	GEPE	CS
3	PTT	-62.44944444	-60.79444444	0	1/15/2009	21:29:00	GEPE	CS
3	PTT	-62.475	-60.91111111	B	1/15/2009	22:18:00	GEPE	CS
3	PTT	-62.46083333	-60.84166667	2	1/15/2009	22:25:00	GEPE	CS
3	PTT	-62.47	-60.91111111	B	1/15/2009	22:31:00	GEPE	CS
3	PTT	-62.46055556	-60.79722222	3	1/15/2009	22:58:00	GEPE	CS
3	PTT	-62.46777778	-60.91666667	2	1/15/2009	23:09:00	GEPE	CS
3	PTT	-62.46055556	-60.86111111	2	1/16/2009	00:04:00	GEPE	CS
3	PTT	-62.45666667	-60.92777778	2	1/16/2009	00:38:00	GEPE	CS
3	PTT	-62.46027778	-60.85833333	3	1/16/2009	00:49:00	GEPE	CS
3	PTT	-62.455	-60.91388889	2	1/16/2009	01:48:00	GEPE	CS
3	PTT	-62.4425	-60.85555556	B	1/16/2009	01:48:00	GEPE	CS
3	PTT	-62.45222222	-60.79444444	A	1/16/2009	02:17:00	GEPE	CS
3	PTT	-62.45861111	-60.91111111	2	1/16/2009	02:30:00	GEPE	CS
3	PTT	-62.46222222	-60.87222222	3	1/16/2009	03:13:00	GEPE	CS
3	PTT	-62.47277778	-60.89444444	1	1/16/2009	03:25:00	GEPE	CS
3	PTT	-62.46111111	-60.90833333	2	1/16/2009	03:26:00	GEPE	CS
3	PTT	-62.40972222	-60.87777778	A	1/16/2009	03:51:00	GEPE	CS
3	PTT	-62.39638889	-60.95277778	1	1/16/2009	04:53:00	GEPE	CS
3	PTT	-62.43888889	-59.95555556	B	1/16/2009	05:10:00	GEPE	CS
3	PTT	-62.37555556	-60.84166667	A	1/16/2009	05:33:00	GEPE	CS
3	PTT	-62.33111111	-60.78888889	B	1/16/2009	06:39:00	GEPE	CS
3	PTT	-62.34722222	-60.87777778	B	1/16/2009	06:42:00	GEPE	CS
3	PTT	-62.29861111	-60.79166667	0	1/16/2009	06:45:00	GEPE	CS
3	PTT	-62.32805556	-60.76111111	1	1/16/2009	07:10:00	GEPE	CS
3	PTT	-62.32888889	-60.83888889	B	1/16/2009	08:14:00	GEPE	CS
3	PTT	-62.30277778	-60.76388889	1	1/16/2009	08:19:00	GEPE	CS
3	PTT	-62.29361111	-60.75	A	1/16/2009	08:49:00	GEPE	CS
3	PTT	-62.33194444	-60.325	A	1/16/2009	14:38:00	GEPE	CS
3	PTT	-62.33666667	-60.56111111	B	1/16/2009	17:08:00	GEPE	CS
3	PTT	-62.38222222	-60.55277778	B	1/16/2009	18:05:00	GEPE	CS
3	PTT	-62.46222222	-60.90555556	2	1/17/2009	08:25:00	GEPE	CS
3	PTT	-62.50805556	-60.6	0	1/17/2009	09:38:00	GEPE	CS
3	PTT	-62.46194444	-60.91388889	1	1/17/2009	10:06:00	GEPE	CS
3	PTT	-62.46611111	-60.70833333	1	1/17/2009	11:20:00	GEPE	CS
3	PTT	-62.47527778	-60.76944444	A	1/17/2009	11:45:00	GEPE	CS
3	PTT	-62.49583333	-60.58611111	A	1/17/2009	14:30:00	GEPE	CS
3	PTT	-62.47138889	-60.58611111	0	1/17/2009	16:11:00	GEPE	CS
3	PTT	-62.45694444	-60.75277778	B	1/17/2009	16:49:00	GEPE	CS
3	PTT	-62.41222222	-60.74444444	0	1/17/2009	17:54:00	GEPE	CS
3	PTT	-62.47333333	-60.8	B	1/17/2009	19:29:00	GEPE	CS
3	PTT	-62.46027778	-60.81666667	3	1/17/2009	20:06:00	GEPE	CS
3	PTT	-62.46361111	-60.91388889	3	1/17/2009	20:14:00	GEPE	CS
3	PTT	-62.46166667	-60.825	3	1/17/2009	21:45:00	GEPE	CS
3	PTT	-62.45666667	-60.89444444	B	1/17/2009	22:11:00	GEPE	CS
3	PTT	-62.46166667	-60.825	3	1/17/2009	23:27:00	GEPE	CS
3	PTT	-62.46194444	-60.89166667	0	1/17/2009	23:51:00	GEPE	CS
3	PTT	-62.44972222	-60.9	B	1/18/2009	00:30:00	GEPE	CS
3	PTT	-62.46388889	-60.84444444	1	1/18/2009	01:01:00	GEPE	CS
3	PTT	-62.46166667	-60.84444444	3	1/18/2009	01:04:00	GEPE	CS
3	PTT	-62.45888889	-60.9	1	1/18/2009	01:10:00	GEPE	CS
3	PTT	-62.46194444	-60.85555556	3	1/18/2009	01:29:00	GEPE	CS
3	PTT	-62.46083333	-60.86111111	3	1/18/2009	02:09:00	GEPE	CS
3	PTT	-62.46277778	-60.83055556	3	1/18/2009	02:40:00	GEPE	CS
3	PTT	-62.46416667	-60.80555556	2	1/18/2009	02:43:00	GEPE	CS
3	PTT	-62.46166667	-60.85555556	3	1/18/2009	02:49:00	GEPE	CS
3	PTT	-62.46138889	-60.82222222	0	1/18/2009	03:08:00	GEPE	CS
3	PTT	-62.45638889	-60.89166667	B	1/18/2009	03:49:00	GEPE	CS
3	PTT	-62.46027778	-60.83888889	2	1/18/2009	04:19:00	GEPE	CS
3	PTT	-62.46555556	-60.85	A	1/18/2009	04:23:00	GEPE	CS
3	PTT	-62.45972222	-60.80555556	3	1/18/2009	04:29:00	GEPE	CS
3	PTT	-62.43222222	-60.98055556	A	1/18/2009	05:58:00	GEPE	CS
3	PTT	-62.43944444	-60.99166667	A	1/18/2009	05:58:00	GEPE	CS
3	PTT	-62.44222222	-60.93611111	A	1/18/2009	06:11:00	GEPE	CS
3	PTT	-62.40444444	-61.04722222	0	1/18/2009	07:39:00	GEPE	CS
3	PTT	-62.41111111	-60.95277778	B	1/18/2009	07:42:00	GEPE	CS
3	PTT	-62.42333333	-61.09444444	B	1/18/2009	08:00:00	GEPE	CS
3	PTT	-62.42972222	-60.90277778	0	1/18/2009	09:16:00	GEPE	CS
3	PTT	-62.405	-61.01111111	0	1/18/2009	09:42:00	GEPE	CS
3	PTT	-62.38305556	-61.05	B	1/18/2009	11:03:00	GEPE	CS
3	PTT	-62.37416667	-60.93611111	B	1/18/2009	11:22:00	GEPE	CS
3	PTT	-62.42111111	-60.91944444	B	1/18/2009	14:19:00	GEPE	CS
3	PTT	-62.45277778	-60.66666667	A	1/18/2009	16:24:00	GEPE	CS
3	PTT	-62.47722222	-60.85	A	1/18/2009	16:41:00	GEPE	CS
3	PTT	-62.4475	-60.88055556	1	1/18/2009	17:41:00	GEPE	CS
3	PTT	-62.46444444	-60.81111111	2	1/18/2009	18:05:00	GEPE	CS
3	PTT	-62.46305556	-60.96388889	1	1/18/2009	18:21:00	GEPE	CS
3	PTT	-62.45361111	-60.89166667	1	1/18/2009	19:20:00	GEPE	CS
3	PTT	-62.46	-60.79166667	3	1/18/2009	19:43:00	GEPE	CS
3	PTT	-62.46027778	-60.85833333	2	1/18/2009	20:01:00	GEPE	CS
3	PTT	-62.46416667	-60.92777778	2	1/18/2009	21:23:00	GEPE	CS
3	PTT	-62.46666667	-60.88611111	2	1/18/2009	21:25:00	GEPE	CS
3	PTT	-62.4575	-60.83611111	1	1/18/2009	21:43:00	GEPE	CS
3	PTT	-62.45722222	-60.86944444	3	1/18/2009	21:48:00	GEPE	CS
3	PTT	-62.45944444	-60.88333333	1	1/18/2009	22:40:00	GEPE	CS
3	PTT	-62.46111111	-60.81111111	2	1/18/2009	23:05:00	GEPE	CS
3	PTT	-62.46305556	-60.925	1	1/18/2009	23:19:00	GEPE	CS
3	PTT	-62.46138889	-60.8	2	1/18/2009	23:27:00	GEPE	CS
3	PTT	-62.46111111	-60.84166667	3	1/19/2009	00:17:00	GEPE	CS
3	PTT	-62.45638889	-60.84444444	0	1/19/2009	00:38:00	GEPE	CS
3	PTT	-62.46055556	-60.83611111	3	1/19/2009	00:44:00	GEPE	CS
3	PTT	-62.45777778	-60.88888889	0	1/19/2009	00:59:00	GEPE	CS
3	PTT	-62.46222222	-60.86111111	3	1/19/2009	01:07:00	GEPE	CS
3	PTT	-62.46194444	-60.92222222	3	1/19/2009	01:59:00	GEPE	CS
3	PTT	-62.46	-60.90277778	3	1/19/2009	02:16:00	GEPE	CS
3	PTT	-62.45916667	-60.88611111	A	1/19/2009	02:22:00	GEPE	CS
3	PTT	-62.46277778	-60.91666667	3	1/19/2009	02:38:00	GEPE	CS
3	PTT	-62.46388889	-60.90277778	1	1/19/2009	02:45:00	GEPE	CS
3	PTT	-62.45944444	-60.84166667	1	1/19/2009	03:38:00	GEPE	CS
3	PTT	-62.4575	-60.89166667	2	1/19/2009	03:54:00	GEPE	CS
3	PTT	-62.41861111	-60.925	B	1/19/2009	04:24:00	GEPE	CS
3	PTT	-62.385	-60.93611111	A	1/19/2009	05:37:00	GEPE	CS
3	PTT	-62.38472222	-60.94722222	B	1/19/2009	05:37:00	GEPE	CS
3	PTT	-62.3725	-60.86944444	2	1/19/2009	05:58:00	GEPE	CS
3	PTT	-62.37361111	-60.92222222	2	1/19/2009	06:01:00	GEPE	CS
3	PTT	-62.35	-60.91944444	1	1/19/2009	07:16:00	GEPE	CS
3	PTT	-62.34527778	-60.88611111	0	1/19/2009	07:16:00	GEPE	CS
3	PTT	-62.445	-60.975	B	1/19/2009	08:57:00	GEPE	CS
3	PTT	-62.36611111	-60.86944444	B	1/19/2009	10:34:00	GEPE	CS
3	PTT	-62.38555556	-60.83888889	A	1/19/2009	11:00:00	GEPE	CS
3	PTT	-62.40416667	-60.86111111	B	1/19/2009	12:27:00	GEPE	CS
3	PTT	-62.55527778	-61.40555556	0	1/19/2009	15:49:00	GEPE	CS
3	PTT	-62.41222222	-60.94722222	A	1/19/2009	17:33:00	GEPE	CS
3	PTT	-62.40666667	-60.91388889	1	1/19/2009	17:41:00	GEPE	CS
3	PTT	-62.39638889	-60.90277778	0	1/19/2009	19:11:00	GEPE	CS
3	PTT	-62.38305556	-60.77222222	0	1/19/2009	19:21:00	GEPE	CS
3	PTT	-62.4125	-60.83611111	1	1/19/2009	19:49:00	GEPE	CS
3	PTT	-62.43472222	-60.78888889	A	1/19/2009	21:02:00	GEPE	CS
3	PTT	-62.44416667	-60.875	A	1/19/2009	21:25:00	GEPE	CS
3	PTT	-62.45972222	-60.87222222	2	1/19/2009	21:30:00	GEPE	CS
3	PTT	-62.46888889	-60.88888889	1	1/19/2009	22:27:00	GEPE	CS
3	PTT	-62.45805556	-60.79166667	B	1/19/2009	22:36:00	GEPE	CS
3	PTT	-62.46083333	-60.89444444	3	1/19/2009	22:41:00	GEPE	CS
3	PTT	-62.46138889	-60.84444444	3	1/19/2009	23:05:00	GEPE	CS
3	PTT	-62.46361111	-60.85	1	1/19/2009	23:08:00	GEPE	CS
3	PTT	-62.46027778	-60.85555556	3	1/20/2009	00:06:00	GEPE	CS
3	PTT	-62.45361111	-60.81944444	0	1/20/2009	00:14:00	GEPE	CS
3	PTT	-62.46388889	-60.90833333	3	1/20/2009	00:22:00	GEPE	CS
3	PTT	-62.46083333	-60.83888889	3	1/20/2009	00:44:00	GEPE	CS
3	PTT	-62.44805556	-60.86388889	1	1/20/2009	00:46:00	GEPE	CS
3	PTT	-62.46083333	-60.83055556	3	1/20/2009	01:48:00	GEPE	CS
3	PTT	-62.46694444	-60.85555556	2	1/20/2009	01:52:00	GEPE	CS
3	PTT	-62.46277778	-60.81666667	2	1/20/2009	02:01:00	GEPE	CS
3	PTT	-62.46138889	-60.82222222	2	1/20/2009	02:22:00	GEPE	CS
3	PTT	-62.4625	-60.88611111	3	1/20/2009	02:26:00	GEPE	CS
3	PTT	-62.46333333	-60.8	A	1/20/2009	03:30:00	GEPE	CS
3	PTT	-62.46111111	-60.85277778	3	1/20/2009	03:30:00	GEPE	CS
3	PTT	-62.46805556	-61.075	A	1/20/2009	03:41:00	GEPE	CS
3	PTT	-62.46777778	-60.80277778	0	1/20/2009	04:00:00	GEPE	CS
3	PTT	-62.46083333	-60.84722222	3	1/20/2009	04:05:00	GEPE	CS
3	PTT	-62.41833333	-60.71388889	A	1/20/2009	06:53:00	GEPE	CS
3	PTT	-62.41694444	-60.71944444	0	1/20/2009	06:59:00	GEPE	CS
3	PTT	-62.41138889	-60.79166667	A	1/20/2009	07:18:00	GEPE	CS
3	PTT	-62.41138889	-60.86944444	B	1/20/2009	07:26:00	GEPE	CS
3	PTT	-62.39388889	-60.77222222	A	1/20/2009	08:37:00	GEPE	CS
3	PTT	-62.41694444	-60.82777778	A	1/20/2009	10:18:00	GEPE	CS
3	PTT	-62.41083333	-60.75	0	1/20/2009	10:36:00	GEPE	CS
3	PTT	-62.40611111	-60.75833333	0	1/20/2009	11:57:00	GEPE	CS
3	PTT	-62.37888889	-60.78611111	B	1/20/2009	12:22:00	GEPE	CS
3	PTT	-62.43555556	-60.91388889	B	1/20/2009	13:54:00	GEPE	CS
3	PTT	-62.47166667	-60.70277778	B	1/20/2009	15:40:00	GEPE	CS
3	PTT	-62.4575	-60.93611111	1	1/20/2009	17:17:00	GEPE	CS
3	PTT	-62.46555556	-60.81666667	2	1/20/2009	17:21:00	GEPE	CS
3	PTT	-62.46222222	-60.91666667	2	1/20/2009	17:56:00	GEPE	CS
3	PTT	-62.45861111	-60.8	2	1/20/2009	18:54:00	GEPE	CS
3	PTT	-62.46444444	-60.91666667	2	1/20/2009	18:59:00	GEPE	CS
3	PTT	-62.46083333	-60.81666667	3	1/20/2009	20:36:00	GEPE	CS
3	PTT	-62.46194444	-60.85277778	3	1/20/2009	21:20:00	GEPE	CS
3	PTT	-62.45694444	-60.91111111	1	1/20/2009	22:15:00	GEPE	CS
3	PTT	-62.46138889	-60.83611111	3	1/20/2009	22:24:00	GEPE	CS
3	PTT	-62.46166667	-60.825	3	1/20/2009	22:42:00	GEPE	CS
3	PTT	-62.46972222	-60.80555556	B	1/20/2009	23:00:00	GEPE	CS
3	PTT	-62.46555556	-60.79722222	3	1/20/2009	23:58:00	GEPE	CS
3	PTT	-62.46583333	-60.85	1	1/21/2009	00:04:00	GEPE	CS
3	PTT	-62.46472222	-60.88888889	3	1/21/2009	00:19:00	GEPE	CS
3	PTT	-62.46527778	-60.79722222	1	1/21/2009	00:35:00	GEPE	CS
3	PTT	-62.46555556	-60.83333333	1	1/21/2009	01:37:00	GEPE	CS
3	PTT	-62.46277778	-60.875	3	1/21/2009	01:42:00	GEPE	CS
3	PTT	-62.46388889	-60.81111111	3	1/21/2009	02:01:00	GEPE	CS
3	PTT	-62.4625	-60.84722222	3	1/21/2009	03:07:00	GEPE	CS
3	PTT	-62.46277778	-60.85	3	1/21/2009	03:19:00	GEPE	CS
3	PTT	-62.46694444	-60.92777778	1	1/21/2009	03:22:00	GEPE	CS
3	PTT	-62.46166667	-60.9	A	1/21/2009	03:38:00	GEPE	CS
3	PTT	-62.46083333	-60.84444444	3	1/21/2009	03:54:00	GEPE	CS
3	PTT	-62.41861111	-61.05	1	1/21/2009	05:33:00	GEPE	CS
3	PTT	-62.40388889	-61.11111111	A	1/21/2009	06:37:00	GEPE	CS
3	PTT	-62.36972222	-61.05555556	0	1/21/2009	06:52:00	GEPE	CS
3	PTT	-62.40888889	-60.98611111	1	1/21/2009	07:15:00	GEPE	CS
3	PTT	-62.39611111	-60.97222222	B	1/21/2009	08:32:00	GEPE	CS
3	PTT	-62.38472222	-61.07222222	2	1/21/2009	09:55:00	GEPE	CS
3	PTT	-62.40027778	-61.13333333	B	1/21/2009	10:12:00	GEPE	CS
3	PTT	-62.39194444	-60.99166667	B	1/21/2009	11:53:00	GEPE	CS
3	PTT	-62.41777778	-61.13055556	A	1/21/2009	13:43:00	GEPE	CS
3	PTT	-62.46861111	-60.93888889	1	1/21/2009	15:29:00	GEPE	CS
3	PTT	-62.32638889	-60.24166667	B	1/21/2009	16:49:00	GEPE	CS
3	PTT	-62.42611111	-60.90555556	1	1/21/2009	17:09:00	GEPE	CS
3	PTT	-62.41666667	-60.87777778	B	1/21/2009	17:45:00	GEPE	CS
3	PTT	-62.45972222	-60.94722222	0	1/21/2009	18:30:00	GEPE	CS
3	PTT	-62.46222222	-60.83333333	2	1/21/2009	20:12:00	GEPE	CS
3	PTT	-62.47138889	-60.86944444	B	1/21/2009	20:23:00	GEPE	CS
3	PTT	-62.40694444	-60.81666667	B	1/21/2009	20:26:00	GEPE	CS
3	PTT	-62.45111111	-60.84722222	1	1/21/2009	20:38:00	GEPE	CS
3	PTT	-62.46388889	-60.87777778	2	1/21/2009	21:08:00	GEPE	CS
3	PTT	-62.4625	-60.93333333	2	1/21/2009	22:03:00	GEPE	CS
3	PTT	-62.47055556	-60.91388889	1	1/21/2009	22:06:00	GEPE	CS
3	PTT	-62.46	-60.83055556	3	1/21/2009	22:17:00	GEPE	CS
3	PTT	-62.46555556	-60.89444444	B	1/21/2009	22:44:00	GEPE	CS
3	PTT	-62.46083333	-60.83055556	A	1/21/2009	23:27:00	GEPE	CS
3	PTT	-62.39805556	-60.50555556	0	1/21/2009	23:40:00	GEPE	CS
3	PTT	-62.46333333	-60.90277778	3	1/21/2009	23:46:00	GEPE	CS
3	PTT	-62.4575	-60.85277778	2	1/21/2009	23:58:00	GEPE	CS
3	PTT	-62.47027778	-60.91666667	0	1/22/2009	00:22:00	GEPE	CS
3	PTT	-62.45583333	-60.88333333	1	1/22/2009	01:05:00	GEPE	CS
3	PTT	-62.46027778	-60.81111111	3	1/22/2009	01:20:00	GEPE	CS
3	PTT	-62.46138889	-60.81666667	3	1/22/2009	01:37:00	GEPE	CS
3	PTT	-62.45888889	-60.825	2	1/22/2009	02:03:00	GEPE	CS
3	PTT	-62.46138889	-60.93333333	3	1/22/2009	02:43:00	GEPE	CS
3	PTT	-62.46305556	-60.93611111	A	1/22/2009	03:09:00	GEPE	CS
3	PTT	-62.4725	-60.8	B	1/22/2009	03:15:00	GEPE	CS
3	PTT	-62.46361111	-60.91666667	2	1/22/2009	03:41:00	GEPE	CS
3	PTT	-62.46333333	-60.88055556	3	1/22/2009	04:24:00	GEPE	CS
3	PTT	-62.45194444	-60.94444444	1	1/22/2009	05:22:00	GEPE	CS
3	PTT	-62.26722222	-60.93611111	B	1/22/2009	06:19:00	GEPE	CS
3	PTT	-62.36083333	-60.98055556	1	1/22/2009	06:34:00	GEPE	CS
3	PTT	-62.39916667	-60.86944444	0	1/22/2009	07:04:00	GEPE	CS
3	PTT	-62.38055556	-61.01388889	B	1/22/2009	07:44:00	GEPE	CS
3	PTT	-62.39222222	-61.01388889	0	1/22/2009	07:53:00	GEPE	CS
3	PTT	-62.33666667	-61.09444444	2	1/22/2009	09:36:00	GEPE	CS
3	PTT	-62.32472222	-61.10833333	0	1/22/2009	09:51:00	GEPE	CS
3	PTT	-62.34694444	-60.99444444	B	1/22/2009	11:17:00	GEPE	CS
3	PTT	-62.44972222	-60.90833333	2	1/22/2009	13:36:00	GEPE	CS
3	PTT	-62.44111111	-60.90833333	2	1/22/2009	16:58:00	GEPE	CS
3	PTT	-62.44583333	-60.86666667	A	1/22/2009	17:33:00	GEPE	CS
3	PTT	-62.45305556	-60.99444444	B	1/22/2009	18:06:00	GEPE	CS
3	PTT	-62.44638889	-61.01388889	B	1/22/2009	18:40:00	GEPE	CS
3	PTT	-62.45805556	-60.93055556	0	1/22/2009	21:26:00	GEPE	CS
3	PTT	-62.45388889	-60.88611111	1	1/22/2009	21:56:00	GEPE	CS
4	PTT	-62.17833333	-58.49194444	2	1/24/2010	14:29:00	GEPE	COPA
4	PTT	-62.17833333	-58.45527778	2	1/24/2010	15:07:00	GEPE	COPA
4	PTT	-62.20194444	-58.52277778	0	1/24/2010	16:09:00	GEPE	COPA
4	PTT	-62.19277778	-58.43027778	0	1/24/2010	16:32:00	GEPE	COPA
4	PTT	-62.14638889	-58.34416667	B	1/24/2010	19:53:00	GEPE	COPA
4	PTT	-62.19305556	-58.4925	1	1/24/2010	21:46:00	GEPE	COPA
4	PTT	-62.16527778	-58.42027778	1	1/24/2010	21:46:00	GEPE	COPA
4	PTT	-62.1775	-58.43638889	1	1/24/2010	22:24:00	GEPE	COPA
4	PTT	-62.17138889	-58.43666667	B	1/24/2010	22:45:00	GEPE	COPA
4	PTT	-62.16277778	-58.36027778	0	1/24/2010	23:27:00	GEPE	COPA
4	PTT	-62.18305556	-58.44583333	2	1/24/2010	23:27:00	GEPE	COPA
4	PTT	-62.15138889	-58.40333333	0	1/25/2010	00:02:00	GEPE	COPA
4	PTT	-62.17527778	-58.44805556	3	1/25/2010	00:27:00	GEPE	COPA
4	PTT	-62.1775	-58.44638889	3	1/25/2010	00:34:00	GEPE	COPA
4	PTT	-62.16916667	-58.44361111	A	1/25/2010	00:49:00	GEPE	COPA
4	PTT	-62.17333333	-58.45888889	2	1/25/2010	01:05:00	GEPE	COPA
4	PTT	-62.17222222	-58.44583333	2	1/25/2010	01:07:00	GEPE	COPA
4	PTT	-62.1725	-58.44055556	1	1/25/2010	01:41:00	GEPE	COPA
4	PTT	-62.17694444	-58.44194444	2	1/25/2010	02:06:00	GEPE	COPA
4	PTT	-62.16666667	-58.45166667	1	1/25/2010	02:12:00	GEPE	COPA
4	PTT	-62.17166667	-58.45916667	B	1/25/2010	02:26:00	GEPE	COPA
4	PTT	-62.17666667	-58.5	B	1/25/2010	02:26:00	GEPE	COPA
4	PTT	-62.17638889	-58.4425	3	1/25/2010	02:46:00	GEPE	COPA
4	PTT	-62.17888889	-58.44194444	2	1/25/2010	03:21:00	GEPE	COPA
4	PTT	-62.15805556	-58.44583333	B	1/25/2010	03:50:00	GEPE	COPA
4	PTT	-62.17666667	-58.44333333	3	1/25/2010	04:06:00	GEPE	COPA
4	PTT	-62.17222222	-58.45777778	1	1/25/2010	04:59:00	GEPE	COPA
4	PTT	-62.17888889	-58.45583333	1	1/25/2010	05:44:00	GEPE	COPA
4	PTT	-62.18361111	-58.42722222	B	1/25/2010	06:00:00	GEPE	COPA
4	PTT	-62.17666667	-58.44527778	3	1/25/2010	06:40:00	GEPE	COPA
4	PTT	-62.1775	-58.4475	2	1/25/2010	07:08:00	GEPE	COPA
4	PTT	-62.17527778	-58.44138889	2	1/25/2010	07:41:00	GEPE	COPA
4	PTT	-62.19	-58.375	0	1/25/2010	08:47:00	GEPE	COPA
4	PTT	-62.29444444	-58.08305556	0	1/25/2010	14:18:00	GEPE	COPA
4	PTT	-62.28666667	-58.05638889	B	1/25/2010	14:58:00	GEPE	COPA
4	PTT	-62.29305556	-58.01166667	A	1/25/2010	15:57:00	GEPE	COPA
4	PTT	-62.29416667	-58.01472222	1	1/25/2010	17:38:00	GEPE	COPA
4	PTT	-62.18055556	-58.44555556	1	1/25/2010	22:11:00	GEPE	COPA
4	PTT	-62.17305556	-58.44083333	2	1/25/2010	22:31:00	GEPE	COPA
4	PTT	-62.17777778	-58.43777778	B	1/25/2010	22:36:00	GEPE	COPA
4	PTT	-62.18972222	-58.49666667	1	1/25/2010	22:45:00	GEPE	COPA
4	PTT	-62.175	-58.46888889	1	1/25/2010	23:04:00	GEPE	COPA
4	PTT	-62.18027778	-58.46055556	1	1/25/2010	23:15:00	GEPE	COPA
4	PTT	-62.17472222	-58.43833333	1	1/25/2010	23:49:00	GEPE	COPA
4	PTT	-62.17527778	-58.44194444	2	1/26/2010	00:09:00	GEPE	COPA
4	PTT	-62.185	-58.42666667	1	1/26/2010	00:16:00	GEPE	COPA
4	PTT	-62.12722222	-58.37583333	B	1/26/2010	00:19:00	GEPE	COPA
4	PTT	-62.17305556	-58.45083333	2	1/26/2010	00:45:00	GEPE	COPA
4	PTT	-62.16888889	-58.47166667	1	1/26/2010	00:55:00	GEPE	COPA
4	PTT	-62.17194444	-58.415	A	1/26/2010	01:30:00	GEPE	COPA
4	PTT	-62.18972222	-58.46277778	2	1/26/2010	01:49:00	GEPE	COPA
4	PTT	-62.17472222	-58.44416667	2	1/26/2010	01:57:00	GEPE	COPA
4	PTT	-62.17527778	-58.45	2	1/26/2010	02:02:00	GEPE	COPA
4	PTT	-62.18194444	-58.44194444	2	1/26/2010	02:23:00	GEPE	COPA
4	PTT	-62.17694444	-58.43583333	3	1/26/2010	02:38:00	GEPE	COPA
4	PTT	-62.1675	-58.445	0	1/26/2010	03:06:00	GEPE	COPA
4	PTT	-62.17777778	-58.44666667	2	1/26/2010	03:41:00	GEPE	COPA
4	PTT	-62.17083333	-58.42388889	1	1/26/2010	04:03:00	GEPE	COPA
4	PTT	-62.16611111	-58.45055556	2	1/26/2010	04:48:00	GEPE	COPA
4	PTT	-62.17166667	-58.44972222	1	1/26/2010	05:05:00	GEPE	COPA
4	PTT	-62.17388889	-58.43944444	3	1/26/2010	05:21:00	GEPE	COPA
4	PTT	-62.17916667	-58.42833333	3	1/26/2010	06:28:00	GEPE	COPA
4	PTT	-62.17138889	-58.44444444	1	1/26/2010	06:44:00	GEPE	COPA
4	PTT	-62.18055556	-58.43583333	2	1/26/2010	07:18:00	GEPE	COPA
4	PTT	-62.17194444	-58.45277778	2	1/26/2010	08:23:00	GEPE	COPA
4	PTT	-62.17083333	-58.43194444	1	1/26/2010	08:57:00	GEPE	COPA
4	PTT	-62.17638889	-58.43861111	2	1/26/2010	10:03:00	GEPE	COPA
4	PTT	-62.17472222	-58.44666667	2	1/26/2010	10:40:00	GEPE	COPA
4	PTT	-62.16944444	-58.48666667	2	1/26/2010	13:04:00	GEPE	COPA
4	PTT	-62.17694444	-58.45361111	3	1/26/2010	14:07:00	GEPE	COPA
4	PTT	-62.17583333	-58.46361111	2	1/26/2010	14:47:00	GEPE	COPA
4	PTT	-62.17527778	-58.42638889	B	1/26/2010	15:41:00	GEPE	COPA
4	PTT	-62.17583333	-58.44611111	3	1/26/2010	16:27:00	GEPE	COPA
4	PTT	-62.1825	-58.46	B	1/26/2010	16:57:00	GEPE	COPA
4	PTT	-62.17611111	-58.44416667	3	1/26/2010	17:24:00	GEPE	COPA
4	PTT	-62.17666667	-58.44472222	3	1/26/2010	17:27:00	GEPE	COPA
4	PTT	-62.28388889	-59.29083333	B	1/26/2010	20:23:00	GEPE	COPA
4	PTT	-62.17027778	-58.5175	2	1/26/2010	22:04:00	GEPE	COPA
4	PTT	-62.17222222	-58.52638889	2	1/26/2010	22:09:00	GEPE	COPA
4	PTT	-62.17166667	-58.52055556	2	1/26/2010	22:48:00	GEPE	COPA
4	PTT	-62.17138889	-58.50972222	A	1/26/2010	23:44:00	GEPE	COPA
4	PTT	-62.16916667	-58.50944444	3	1/26/2010	23:49:00	GEPE	COPA
4	PTT	-62.17027778	-58.51916667	1	1/27/2010	00:05:00	GEPE	COPA
4	PTT	-62.17222222	-58.50916667	2	1/27/2010	01:28:00	GEPE	COPA
4	PTT	-62.1725	-58.49777778	2	1/27/2010	01:44:00	GEPE	COPA
4	PTT	-62.18944444	-58.52638889	A	1/27/2010	02:08:00	GEPE	COPA
4	PTT	-62.17027778	-58.51944444	3	1/27/2010	02:25:00	GEPE	COPA
4	PTT	-62.16	-58.4875	A	1/27/2010	03:17:00	GEPE	COPA
4	PTT	-62.15861111	-58.53416667	B	1/27/2010	03:43:00	GEPE	COPA
4	PTT	-62.07194444	-58.4875	B	1/27/2010	08:04:00	GEPE	COPA
4	PTT	-62.17638889	-58.47083333	2	1/27/2010	13:55:00	GEPE	COPA
4	PTT	-62.17444444	-58.44944444	2	1/27/2010	14:35:00	GEPE	COPA
4	PTT	-62.16722222	-58.355	B	1/27/2010	15:18:00	GEPE	COPA
4	PTT	-62.17138889	-58.41722222	1	1/27/2010	15:36:00	GEPE	COPA
4	PTT	-62.17333333	-58.43972222	1	1/27/2010	16:17:00	GEPE	COPA
4	PTT	-62.10083333	-58.44333333	A	1/27/2010	16:46:00	GEPE	COPA
4	PTT	-62.17527778	-58.445	2	1/27/2010	16:59:00	GEPE	COPA
4	PTT	-62.16777778	-58.42722222	0	1/27/2010	17:15:00	GEPE	COPA
4	PTT	-62.15972222	-58.41638889	0	1/27/2010	17:54:00	GEPE	COPA
4	PTT	-62.17833333	-58.45638889	A	1/27/2010	18:24:00	GEPE	COPA
4	PTT	-62.17611111	-58.47166667	B	1/27/2010	18:59:00	GEPE	COPA
4	PTT	-62.17944444	-58.4425	2	1/27/2010	19:35:00	GEPE	COPA
4	PTT	-62.17638889	-58.44611111	1	1/27/2010	20:02:00	GEPE	COPA
4	PTT	-62.175	-58.44194444	2	1/27/2010	20:06:00	GEPE	COPA
4	PTT	-62.17694444	-58.44555556	2	1/27/2010	20:18:00	GEPE	COPA
4	PTT	-62.16833333	-58.42416667	1	1/27/2010	20:35:00	GEPE	COPA
4	PTT	-62.17361111	-58.44194444	1	1/27/2010	20:42:00	GEPE	COPA
4	PTT	-62.19277778	-58.4225	B	1/27/2010	21:13:00	GEPE	COPA
4	PTT	-62.17444444	-58.45333333	3	1/27/2010	21:46:00	GEPE	COPA
4	PTT	-62.17444444	-58.44861111	A	1/27/2010	21:49:00	GEPE	COPA
4	PTT	-62.17444444	-58.44805556	B	1/27/2010	21:55:00	GEPE	COPA
4	PTT	-62.17944444	-58.44111111	B	1/27/2010	22:16:00	GEPE	COPA
4	PTT	-62.17666667	-58.44694444	3	1/27/2010	22:25:00	GEPE	COPA
4	PTT	-62.17305556	-58.43166667	1	1/27/2010	23:25:00	GEPE	COPA
4	PTT	-62.16861111	-58.45083333	B	1/27/2010	23:26:00	GEPE	COPA
4	PTT	-62.1775	-58.44527778	1	1/27/2010	23:54:00	GEPE	COPA
4	PTT	-62.17583333	-58.45444444	2	1/28/2010	00:04:00	GEPE	COPA
4	PTT	-62.1775	-58.44027778	1	1/28/2010	00:31:00	GEPE	COPA
4	PTT	-62.17388889	-58.44305556	A	1/28/2010	02:15:00	GEPE	COPA
4	PTT	-62.26055556	-58.48944444	A	1/28/2010	02:44:00	GEPE	COPA
4	PTT	-62.17861111	-58.43166667	B	1/28/2010	02:53:00	GEPE	COPA
4	PTT	-62.17333333	-58.44	1	1/28/2010	03:15:00	GEPE	COPA
4	PTT	-62.17361111	-58.43	2	1/28/2010	03:21:00	GEPE	COPA
4	PTT	-62.17111111	-58.44444444	1	1/28/2010	04:24:00	GEPE	COPA
4	PTT	-62.18305556	-58.41027778	1	1/28/2010	04:30:00	GEPE	COPA
4	PTT	-62.18416667	-58.40527778	1	1/28/2010	06:05:00	GEPE	COPA
4	PTT	-62.17833333	-58.44555556	1	1/28/2010	06:37:00	GEPE	COPA
4	PTT	-62.17222222	-58.44944444	1	1/28/2010	07:37:00	GEPE	COPA
4	PTT	-62.17472222	-58.44972222	3	1/28/2010	08:18:00	GEPE	COPA
4	PTT	-62.17888889	-58.43416667	2	1/28/2010	09:16:00	GEPE	COPA
4	PTT	-62.17861111	-58.44472222	2	1/28/2010	09:57:00	GEPE	COPA
4	PTT	-62.20583333	-58.37944444	A	1/28/2010	10:58:00	GEPE	COPA
4	PTT	-62.21138889	-58.44166667	B	1/28/2010	15:28:00	GEPE	COPA
4	PTT	-62.17138889	-58.45	1	1/28/2010	17:06:00	GEPE	COPA
4	PTT	-62.17611111	-58.435	B	1/28/2010	17:49:00	GEPE	COPA
4	PTT	-62.1775	-58.44	2	1/28/2010	18:16:00	GEPE	COPA
4	PTT	-62.17833333	-58.4425	2	1/28/2010	18:16:00	GEPE	COPA
4	PTT	-62.17777778	-58.43611111	B	1/28/2010	19:26:00	GEPE	COPA
4	PTT	-62.16861111	-58.41722222	0	1/28/2010	19:39:00	GEPE	COPA
4	PTT	-62.17472222	-58.44722222	1	1/28/2010	19:55:00	GEPE	COPA
4	PTT	-62.1725	-58.44277778	3	1/28/2010	19:56:00	GEPE	COPA
4	PTT	-62.17388889	-58.44333333	1	1/28/2010	20:22:00	GEPE	COPA
4	PTT	-62.17805556	-58.43166667	1	1/28/2010	20:25:00	GEPE	COPA
4	PTT	-62.17333333	-58.4525	3	1/28/2010	21:21:00	GEPE	COPA
4	PTT	-62.17972222	-58.42027778	A	1/28/2010	21:34:00	GEPE	COPA
4	PTT	-62.175	-58.44055556	1	1/28/2010	21:36:00	GEPE	COPA
4	PTT	-62.17638889	-58.43166667	1	1/28/2010	22:02:00	GEPE	COPA
4	PTT	-62.18416667	-58.4325	1	1/28/2010	22:03:00	GEPE	COPA
4	PTT	-62.18694444	-58.51805556	1	1/28/2010	23:01:00	GEPE	COPA
4	PTT	-62.16916667	-58.45694444	1	1/28/2010	23:43:00	GEPE	COPA
4	PTT	-62.16777778	-58.41194444	1	1/28/2010	23:43:00	GEPE	COPA
4	PTT	-62.24694444	-58.30861111	B	1/29/2010	11:16:00	GEPE	COPA
4	PTT	-62.24194444	-58.38055556	A	1/29/2010	14:15:00	GEPE	COPA
4	PTT	-62.17305556	-58.4475	2	1/30/2010	19:09:00	GEPE	COPA
4	PTT	-62.16388889	-58.40305556	1	1/30/2010	19:33:00	GEPE	COPA
4	PTT	-62.14694444	-58.46694444	0	1/30/2010	20:42:00	GEPE	COPA
4	PTT	-62.16416667	-58.43083333	2	1/30/2010	20:47:00	GEPE	COPA
4	PTT	-62.17638889	-58.44916667	2	1/30/2010	21:13:00	GEPE	COPA
4	PTT	-62.18083333	-58.46833333	2	1/30/2010	21:21:00	GEPE	COPA
4	PTT	-62.49111111	-58.13777778	A	1/30/2010	21:39:00	GEPE	COPA
4	PTT	-62.17527778	-58.45277778	2	1/30/2010	22:14:00	GEPE	COPA
4	PTT	-62.17944444	-58.44333333	2	1/30/2010	22:23:00	GEPE	COPA
4	PTT	-62.17611111	-58.46194444	1	1/30/2010	23:03:00	GEPE	COPA
4	PTT	-62.17472222	-58.44277778	2	1/30/2010	23:21:00	GEPE	COPA
4	PTT	-62.17361111	-58.44083333	A	1/30/2010	23:56:00	GEPE	COPA
4	PTT	-62.17527778	-58.43972222	2	1/31/2010	00:03:00	GEPE	COPA
4	PTT	-62.17277778	-58.40861111	0	1/31/2010	00:32:00	GEPE	COPA
4	PTT	-62.17416667	-58.44611111	2	1/31/2010	00:40:00	GEPE	COPA
4	PTT	-62.17055556	-58.4575	1	1/31/2010	01:02:00	GEPE	COPA
4	PTT	-62.17388889	-58.44861111	2	1/31/2010	01:31:00	GEPE	COPA
4	PTT	-62.18555556	-58.43888889	2	1/31/2010	01:43:00	GEPE	COPA
4	PTT	-62.17166667	-58.45083333	2	1/31/2010	01:43:00	GEPE	COPA
4	PTT	-62.16638889	-58.4175	A	1/31/2010	02:20:00	GEPE	COPA
4	PTT	-62.15055556	-58.43583333	B	1/31/2010	03:11:00	GEPE	COPA
4	PTT	-62.17611111	-58.44472222	2	1/31/2010	03:21:00	GEPE	COPA
4	PTT	-62.18361111	-58.46388889	B	1/31/2010	03:24:00	GEPE	COPA
4	PTT	-62.16944444	-58.43361111	1	1/31/2010	03:50:00	GEPE	COPA
4	PTT	-62.17694444	-58.45833333	1	1/31/2010	05:01:00	GEPE	COPA
4	PTT	-62.17583333	-58.455	2	1/31/2010	05:29:00	GEPE	COPA
4	PTT	-62.16222222	-58.45194444	2	1/31/2010	05:37:00	GEPE	COPA
4	PTT	-62.17555556	-58.48222222	1	1/31/2010	06:24:00	GEPE	COPA
4	PTT	-62.17861111	-58.44694444	3	1/31/2010	07:10:00	GEPE	COPA
4	PTT	-62.17722222	-58.445	2	1/31/2010	07:15:00	GEPE	COPA
4	PTT	-62.17666667	-58.43805556	2	1/31/2010	08:07:00	GEPE	COPA
4	PTT	-62.17333333	-58.45777778	2	1/31/2010	08:55:00	GEPE	COPA
4	PTT	-62.17527778	-58.43944444	2	1/31/2010	09:47:00	GEPE	COPA
4	PTT	-62.23361111	-58.37555556	1	1/31/2010	11:30:00	GEPE	COPA
4	PTT	-62.21694444	-58.37361111	B	1/31/2010	13:11:00	GEPE	COPA
4	PTT	-62.17111111	-58.39861111	1	1/31/2010	17:04:00	GEPE	COPA
4	PTT	-62.18305556	-58.47138889	2	1/31/2010	19:22:00	GEPE	COPA
4	PTT	-62.15833333	-58.44777778	1	1/31/2010	19:53:00	GEPE	COPA
4	PTT	-62.24388889	-58.41138889	B	1/31/2010	20:11:00	GEPE	COPA
4	PTT	-62.08527778	-58.33472222	0	1/31/2010	20:21:00	GEPE	COPA
4	PTT	-62.21638889	-58.55555556	A	1/31/2010	21:00:00	GEPE	COPA
4	PTT	-62.17583333	-58.45333333	1	1/31/2010	21:02:00	GEPE	COPA
4	PTT	-62.17305556	-58.45277778	3	1/31/2010	21:51:00	GEPE	COPA
4	PTT	-62.17277778	-58.43944444	1	1/31/2010	22:13:00	GEPE	COPA
4	PTT	-62.17722222	-58.44194444	1	1/31/2010	22:40:00	GEPE	COPA
4	PTT	-62.19083333	-58.43416667	B	1/31/2010	22:43:00	GEPE	COPA
4	PTT	-62.15833333	-58.48305556	A	1/31/2010	23:15:00	GEPE	COPA
4	PTT	-62.17694444	-58.43027778	A	1/31/2010	23:32:00	GEPE	COPA
4	PTT	-62.17694444	-58.43916667	2	1/31/2010	23:54:00	GEPE	COPA
4	PTT	-62.17277778	-58.44305556	A	2/1/2010	00:21:00	GEPE	COPA
4	PTT	-62.17472222	-58.45166667	1	2/1/2010	00:53:00	GEPE	COPA
4	PTT	-62.15666667	-58.41916667	0	2/1/2010	01:07:00	GEPE	COPA
4	PTT	-62.18	-58.4175	2	2/1/2010	01:33:00	GEPE	COPA
4	PTT	-62.17083333	-58.43861111	1	2/1/2010	02:54:00	GEPE	COPA
4	PTT	-62.18416667	-58.41916667	A	2/1/2010	03:18:00	GEPE	COPA
4	PTT	-62.1775	-58.42444444	B	2/1/2010	03:37:00	GEPE	COPA
4	PTT	-62.16638889	-58.43638889	A	2/1/2010	03:38:00	GEPE	COPA
4	PTT	-62.17694444	-58.44388889	1	2/1/2010	04:38:00	GEPE	COPA
4	PTT	-62.17388889	-58.44222222	2	2/1/2010	05:19:00	GEPE	COPA
4	PTT	-62.1975	-58.44194444	B	2/1/2010	06:17:00	GEPE	COPA
4	PTT	-62.17055556	-58.45555556	1	2/1/2010	06:54:00	GEPE	COPA
4	PTT	-62.17694444	-58.47222222	1	2/1/2010	06:56:00	GEPE	COPA
4	PTT	-62.17694444	-58.45166667	2	2/1/2010	07:42:00	GEPE	COPA
4	PTT	-62.17944444	-58.45694444	1	2/1/2010	09:23:00	GEPE	COPA
5	PTT	-62.17722222	-58.405	A	2/7/2010	17:03:00	GEPE	COPA
5	PTT	-62.17944444	-58.54638889	0	2/7/2010	17:37:00	GEPE	COPA
5	PTT	-62.14888889	-58.42805556	1	2/7/2010	17:44:00	GEPE	COPA
5	PTT	-62.16027778	-58.44111111	1	2/7/2010	18:42:00	GEPE	COPA
5	PTT	-62.15861111	-58.51722222	0	2/7/2010	19:39:00	GEPE	COPA
5	PTT	-62.15194444	-58.54805556	A	2/7/2010	20:55:00	GEPE	COPA
5	PTT	-62.16194444	-58.78222222	B	2/7/2010	21:03:00	GEPE	COPA
5	PTT	-62.1625	-58.54527778	2	2/7/2010	21:19:00	GEPE	COPA
5	PTT	-62.15527778	-58.55583333	A	2/7/2010	21:58:00	GEPE	COPA
5	PTT	-62.17138889	-58.53777778	1	2/7/2010	21:59:00	GEPE	COPA
5	PTT	-62.16722222	-58.54388889	3	2/7/2010	22:26:00	GEPE	COPA
5	PTT	-62.16722222	-58.55083333	2	2/7/2010	22:35:00	GEPE	COPA
5	PTT	-62.16694444	-58.54055556	3	2/7/2010	22:43:00	GEPE	COPA
5	PTT	-62.16694444	-58.54416667	3	2/7/2010	22:59:00	GEPE	COPA
5	PTT	-62.16694444	-58.54611111	1	2/7/2010	23:36:00	GEPE	COPA
5	PTT	-62.16638889	-58.54416667	3	2/7/2010	23:39:00	GEPE	COPA
5	PTT	-62.16694444	-58.545	3	2/8/2010	00:06:00	GEPE	COPA
5	PTT	-62.16638889	-58.53805556	1	2/8/2010	00:12:00	GEPE	COPA
5	PTT	-62.16638889	-58.54666667	3	2/8/2010	00:23:00	GEPE	COPA
5	PTT	-62.16805556	-58.54277778	2	2/8/2010	00:39:00	GEPE	COPA
5	PTT	-62.16722222	-58.54388889	3	2/8/2010	01:16:00	GEPE	COPA
5	PTT	-62.16666667	-58.54305556	3	2/8/2010	01:20:00	GEPE	COPA
5	PTT	-62.16722222	-58.54388889	3	2/8/2010	01:46:00	GEPE	COPA
5	PTT	-62.1675	-58.54527778	3	2/8/2010	01:50:00	GEPE	COPA
5	PTT	-62.1675	-58.54111111	3	2/8/2010	02:05:00	GEPE	COPA
5	PTT	-62.16638889	-58.54277778	2	2/8/2010	02:17:00	GEPE	COPA
5	PTT	-62.16777778	-58.54722222	2	2/8/2010	02:56:00	GEPE	COPA
5	PTT	-62.16666667	-58.54666667	2	2/8/2010	03:03:00	GEPE	COPA
5	PTT	-62.16555556	-58.54527778	1	2/8/2010	03:25:00	GEPE	COPA
5	PTT	-62.16666667	-58.54444444	3	2/8/2010	03:30:00	GEPE	COPA
5	PTT	-62.18527778	-58.41361111	B	2/8/2010	05:01:00	GEPE	COPA
5	PTT	-62.16083333	-58.38333333	1	2/8/2010	05:37:00	GEPE	COPA
5	PTT	-62.15416667	-58.39916667	2	2/8/2010	06:13:00	GEPE	COPA
5	PTT	-62.16222222	-58.40305556	3	2/8/2010	06:42:00	GEPE	COPA
5	PTT	-62.17138889	-58.38166667	0	2/8/2010	06:49:00	GEPE	COPA
5	PTT	-62.17583333	-58.44638889	3	2/8/2010	07:17:00	GEPE	COPA
5	PTT	-62.16805556	-58.46611111	2	2/8/2010	07:49:00	GEPE	COPA
5	PTT	-62.17583333	-58.44555556	3	2/8/2010	08:21:00	GEPE	COPA
5	PTT	-62.18194444	-58.4275	1	2/8/2010	09:30:00	GEPE	COPA
5	PTT	-62.17305556	-58.45944444	3	2/8/2010	10:01:00	GEPE	COPA
5	PTT	-62.17916667	-58.44527778	2	2/8/2010	11:11:00	GEPE	COPA
5	PTT	-62.175	-58.43916667	1	2/8/2010	12:30:00	GEPE	COPA
5	PTT	-62.17805556	-58.44916667	3	2/8/2010	13:28:00	GEPE	COPA
5	PTT	-62.17361111	-58.44444444	2	2/8/2010	14:12:00	GEPE	COPA
5	PTT	-62.17555556	-58.44111111	3	2/8/2010	15:10:00	GEPE	COPA
5	PTT	-62.17833333	-58.45555556	2	2/8/2010	16:50:00	GEPE	COPA
5	PTT	-62.17888889	-58.45361111	2	2/8/2010	17:13:00	GEPE	COPA
5	PTT	-62.18277778	-58.4425	1	2/8/2010	17:34:00	GEPE	COPA
5	PTT	-62.17611111	-58.44611111	2	2/8/2010	17:45:00	GEPE	COPA
5	PTT	-62.15333333	-57.95888889	B	2/8/2010	18:58:00	GEPE	COPA
5	PTT	-62.15583333	-58.39694444	B	2/8/2010	19:27:00	GEPE	COPA
5	PTT	-62.14861111	-58.40972222	B	2/8/2010	20:11:00	GEPE	COPA
5	PTT	-62.12861111	-58.39222222	B	2/8/2010	20:24:00	GEPE	COPA
5	PTT	-62.14361111	-58.39388889	1	2/8/2010	20:31:00	GEPE	COPA
5	PTT	-62.14833333	-58.36916667	A	2/8/2010	20:53:00	GEPE	COPA
5	PTT	-62.14666667	-58.39805556	2	2/8/2010	21:09:00	GEPE	COPA
5	PTT	-62.12527778	-58.36111111	2	2/8/2010	21:35:00	GEPE	COPA
5	PTT	-62.12694444	-58.3875	0	2/8/2010	21:49:00	GEPE	COPA
5	PTT	-62.13	-58.37222222	3	2/8/2010	22:02:00	GEPE	COPA
5	PTT	-62.13361111	-58.37583333	1	2/8/2010	22:10:00	GEPE	COPA
5	PTT	-62.13138889	-58.35805556	2	2/8/2010	22:33:00	GEPE	COPA
5	PTT	-62.12361111	-58.35611111	2	2/8/2010	22:46:00	GEPE	COPA
5	PTT	-62.13472222	-58.37222222	3	2/8/2010	23:27:00	GEPE	COPA
5	PTT	-62.12972222	-58.36888889	3	2/8/2010	23:46:00	GEPE	COPA
5	PTT	-62.13111111	-58.37027778	3	2/9/2010	00:10:00	GEPE	COPA
5	PTT	-62.13194444	-58.37194444	3	2/9/2010	00:57:00	GEPE	COPA
5	PTT	-62.13138889	-58.37194444	2	2/9/2010	01:06:00	GEPE	COPA
5	PTT	-62.13277778	-58.37055556	2	2/9/2010	01:25:00	GEPE	COPA
5	PTT	-62.13083333	-58.36555556	B	2/9/2010	01:27:00	GEPE	COPA
5	PTT	-62.13111111	-58.36611111	3	2/9/2010	01:51:00	GEPE	COPA
5	PTT	-62.13194444	-58.37194444	3	2/9/2010	02:48:00	GEPE	COPA
5	PTT	-62.1325	-58.37138889	3	2/9/2010	03:04:00	GEPE	COPA
5	PTT	-62.13555556	-58.35861111	2	2/9/2010	03:35:00	GEPE	COPA
5	PTT	-62.11916667	-58.36805556	A	2/9/2010	03:43:00	GEPE	COPA
5	PTT	-62.15833333	-58.38027778	A	2/9/2010	05:27:00	GEPE	COPA
5	PTT	-62.15	-58.35888889	1	2/9/2010	05:52:00	GEPE	COPA
5	PTT	-62.1475	-58.41888889	0	2/9/2010	06:26:00	GEPE	COPA
5	PTT	-62.17	-58.45833333	1	2/9/2010	07:30:00	GEPE	COPA
5	PTT	-62.16916667	-58.45388889	2	2/9/2010	07:57:00	GEPE	COPA
5	PTT	-62.17111111	-58.46944444	1	2/9/2010	09:10:00	GEPE	COPA
5	PTT	-62.175	-58.44666667	3	2/9/2010	09:38:00	GEPE	COPA
5	PTT	-62.16805556	-58.50444444	B	2/9/2010	11:20:00	GEPE	COPA
5	PTT	-62.14694444	-58.53361111	A	2/9/2010	13:17:00	GEPE	COPA
5	PTT	-62.17833333	-58.45055556	2	2/9/2010	16:40:00	GEPE	COPA
5	PTT	-62.17111111	-58.44277778	2	2/9/2010	16:49:00	GEPE	COPA
5	PTT	-62.17722222	-58.44583333	2	2/9/2010	17:23:00	GEPE	COPA
5	PTT	-62.17361111	-58.47944444	1	2/9/2010	18:19:00	GEPE	COPA
5	PTT	-62.18111111	-58.49361111	1	2/9/2010	18:28:00	GEPE	COPA
5	PTT	-62.17361111	-58.43666667	1	2/9/2010	19:03:00	GEPE	COPA
5	PTT	-62.17638889	-58.43861111	3	2/9/2010	19:15:00	GEPE	COPA
5	PTT	-62.17722222	-58.46416667	1	2/9/2010	20:00:00	GEPE	COPA
5	PTT	-62.17527778	-58.44583333	3	2/9/2010	20:08:00	GEPE	COPA
5	PTT	-62.16944444	-58.44916667	1	2/9/2010	20:43:00	GEPE	COPA
5	PTT	-62.175	-58.44416667	3	2/9/2010	20:55:00	GEPE	COPA
5	PTT	-62.17527778	-58.45777778	B	2/9/2010	21:12:00	GEPE	COPA
5	PTT	-62.17555556	-58.45138889	B	2/9/2010	21:38:00	GEPE	COPA
5	PTT	-62.17638889	-58.435	2	2/9/2010	21:41:00	GEPE	COPA
5	PTT	-62.17388889	-58.43861111	1	2/9/2010	22:23:00	GEPE	COPA
5	PTT	-62.1775	-58.43333333	1	2/9/2010	22:37:00	GEPE	COPA
5	PTT	-62.17416667	-58.43555556	3	2/9/2010	22:57:00	GEPE	COPA
5	PTT	-62.17444444	-58.46	1	2/9/2010	23:16:00	GEPE	COPA
5	PTT	-62.17305556	-58.43972222	0	2/9/2010	23:23:00	GEPE	COPA
5	PTT	-62.17277778	-58.45472222	2	2/10/2010	00:02:00	GEPE	COPA
5	PTT	-62.17444444	-58.44361111	3	2/10/2010	00:36:00	GEPE	COPA
5	PTT	-62.17472222	-58.44555556	3	2/10/2010	00:58:00	GEPE	COPA
5	PTT	-62.17583333	-58.4425	3	2/10/2010	00:59:00	GEPE	COPA
5	PTT	-62.17527778	-58.44277778	3	2/10/2010	01:01:00	GEPE	COPA
5	PTT	-62.17611111	-58.43722222	3	2/10/2010	01:42:00	GEPE	COPA
5	PTT	-62.16888889	-58.45083333	1	2/10/2010	01:53:00	GEPE	COPA
5	PTT	-62.17805556	-58.43944444	1	2/10/2010	02:15:00	GEPE	COPA
5	PTT	-62.17833333	-58.44333333	1	2/10/2010	02:40:00	GEPE	COPA
5	PTT	-62.17472222	-58.445	3	2/10/2010	02:40:00	GEPE	COPA
5	PTT	-62.17472222	-58.44472222	3	2/10/2010	02:41:00	GEPE	COPA
5	PTT	-62.17305556	-58.44694444	2	2/10/2010	03:23:00	GEPE	COPA
5	PTT	-62.17611111	-58.45083333	2	2/10/2010	03:33:00	GEPE	COPA
5	PTT	-62.17527778	-58.37527778	0	2/10/2010	03:53:00	GEPE	COPA
5	PTT	-62.215	-58.10138889	1	2/10/2010	09:14:00	GEPE	COPA
5	PTT	-62.16638889	-58.39055556	B	2/11/2010	03:54:00	GEPE	COPA
5	PTT	-62.14805556	-58.56472222	B	2/11/2010	03:54:00	GEPE	COPA
5	PTT	-62.11611111	-58.55611111	A	2/11/2010	04:12:00	GEPE	COPA
5	PTT	-62.14111111	-58.38527778	1	2/11/2010	05:00:00	GEPE	COPA
5	PTT	-62.14583333	-58.39444444	B	2/11/2010	05:13:00	GEPE	COPA
5	PTT	-62.15444444	-58.405	2	2/11/2010	05:32:00	GEPE	COPA
5	PTT	-62.15	-58.40388889	2	2/11/2010	05:37:00	GEPE	COPA
5	PTT	-62.17333333	-58.4825	1	2/11/2010	06:41:00	GEPE	COPA
5	PTT	-62.18694444	-58.41833333	2	2/11/2010	06:49:00	GEPE	COPA
5	PTT	-62.17805556	-58.43138889	0	2/11/2010	07:10:00	GEPE	COPA
5	PTT	-62.13805556	-58.41861111	2	2/11/2010	08:23:00	GEPE	COPA
5	PTT	-62.14138889	-58.4025	1	2/11/2010	08:30:00	GEPE	COPA
5	PTT	-62.1425	-58.47916667	1	2/11/2010	10:10:00	GEPE	COPA
5	PTT	-62.15277778	-58.51333333	A	2/11/2010	10:32:00	GEPE	COPA
5	PTT	-62.15416667	-58.43805556	0	2/11/2010	13:44:00	GEPE	COPA
5	PTT	-62.17972222	-58.48444444	1	2/11/2010	14:38:00	GEPE	COPA
5	PTT	-62.15277778	-58.30194444	0	2/11/2010	15:24:00	GEPE	COPA
5	PTT	-61.83916667	-58.4225	0	2/11/2010	15:58:00	GEPE	COPA
5	PTT	-62.15138889	-58.43805556	2	2/11/2010	16:20:00	GEPE	COPA
5	PTT	-62.16	-58.52722222	3	2/11/2010	17:03:00	GEPE	COPA
5	PTT	-62.17611111	-58.50611111	1	2/11/2010	17:39:00	GEPE	COPA
5	PTT	-62.14694444	-58.50361111	2	2/11/2010	17:59:00	GEPE	COPA
5	PTT	-62.16111111	-58.54055556	A	2/11/2010	18:44:00	GEPE	COPA
5	PTT	-62.15472222	-58.55194444	A	2/11/2010	18:53:00	GEPE	COPA
5	PTT	-62.17277778	-58.55833333	1	2/11/2010	19:20:00	GEPE	COPA
5	PTT	-62.16777778	-58.48472222	1	2/11/2010	20:23:00	GEPE	COPA
5	PTT	-62.145	-58.41166667	A	2/11/2010	20:32:00	GEPE	COPA
5	PTT	-62.16805556	-58.41833333	2	2/11/2010	20:54:00	GEPE	COPA
5	PTT	-62.18861111	-58.46888889	2	2/11/2010	21:00:00	GEPE	COPA
5	PTT	-62.17444444	-58.44472222	0	2/11/2010	22:00:00	GEPE	COPA
5	PTT	-62.17166667	-58.45194444	1	2/11/2010	22:11:00	GEPE	COPA
5	PTT	-62.17333333	-58.45583333	2	2/11/2010	22:14:00	GEPE	COPA
5	PTT	-62.17555556	-58.45388889	2	2/11/2010	22:35:00	GEPE	COPA
5	PTT	-62.17333333	-58.43861111	1	2/11/2010	22:38:00	GEPE	COPA
5	PTT	-62.17333333	-58.43583333	3	2/11/2010	22:57:00	GEPE	COPA
5	PTT	-62.17222222	-58.45166667	3	2/11/2010	23:41:00	GEPE	COPA
5	PTT	-62.17361111	-58.4325	1	2/11/2010	23:53:00	GEPE	COPA
5	PTT	-62.17666667	-58.45361111	2	2/11/2010	23:55:00	GEPE	COPA
5	PTT	-62.17222222	-58.44416667	2	2/12/2010	00:15:00	GEPE	COPA
5	PTT	-62.16833333	-58.46111111	2	2/12/2010	00:36:00	GEPE	COPA
5	PTT	-62.165	-58.48416667	1	2/12/2010	01:22:00	GEPE	COPA
5	PTT	-62.17388889	-58.44444444	2	2/12/2010	01:34:00	GEPE	COPA
5	PTT	-62.17166667	-58.43916667	1	2/12/2010	01:54:00	GEPE	COPA
5	PTT	-62.17388889	-58.44444444	2	2/12/2010	01:54:00	GEPE	COPA
5	PTT	-62.17555556	-58.44611111	3	2/12/2010	02:17:00	GEPE	COPA
5	PTT	-62.17638889	-58.43305556	2	2/12/2010	03:03:00	GEPE	COPA
5	PTT	-62.17194444	-58.44194444	2	2/12/2010	03:09:00	GEPE	COPA
5	PTT	-62.17138889	-58.44805556	A	2/12/2010	03:14:00	GEPE	COPA
5	PTT	-62.17555556	-58.44111111	1	2/12/2010	03:32:00	GEPE	COPA
5	PTT	-62.14972222	-58.39638889	A	2/12/2010	03:59:00	GEPE	COPA
5	PTT	-62.17527778	-58.27666667	B	2/12/2010	04:45:00	GEPE	COPA
5	PTT	-62.18277778	-58.34972222	1	2/12/2010	04:48:00	GEPE	COPA
5	PTT	-62.19111111	-58.37638889	B	2/12/2010	04:52:00	GEPE	COPA
5	PTT	-62.19444444	-58.385	B	2/12/2010	05:10:00	GEPE	COPA
5	PTT	-62.21361111	-58.255	A	2/12/2010	06:29:00	GEPE	COPA
5	PTT	-62.21027778	-58.26694444	1	2/12/2010	06:30:00	GEPE	COPA
5	PTT	-62.1575	-58.62277778	0	2/12/2010	09:48:00	GEPE	COPA
5	PTT	-62.16861111	-58.45083333	2	2/12/2010	10:07:00	GEPE	COPA
5	PTT	-62.19555556	-58.48	2	2/12/2010	11:28:00	GEPE	COPA
5	PTT	-62.03666667	-58.33805556	A	2/12/2010	11:49:00	GEPE	COPA
5	PTT	-62.1625	-58.50166667	2	2/12/2010	13:32:00	GEPE	COPA
5	PTT	-62.16166667	-58.54	B	2/12/2010	15:14:00	GEPE	COPA
5	PTT	-62.17222222	-58.56111111	A	2/12/2010	16:54:00	GEPE	COPA
5	PTT	-62.20194444	-58.43861111	2	2/12/2010	18:32:00	GEPE	COPA
5	PTT	-62.18055556	-58.36194444	1	2/12/2010	18:39:00	GEPE	COPA
5	PTT	-62.25555556	-58.78166667	0	2/12/2010	18:55:00	GEPE	COPA
5	PTT	-62.23805556	-58.42472222	1	2/12/2010	19:28:00	GEPE	COPA
5	PTT	-62.31305556	-58.02888889	B	2/12/2010	20:14:00	GEPE	COPA
5	PTT	-62.16388889	-58.43472222	1	2/12/2010	20:36:00	GEPE	COPA
5	PTT	-62.17083333	-58.44722222	2	2/12/2010	21:52:00	GEPE	COPA
5	PTT	-62.17361111	-58.44777778	3	2/12/2010	22:03:00	GEPE	COPA
5	PTT	-62.20166667	-58.44972222	0	2/12/2010	22:11:00	GEPE	COPA
5	PTT	-62.17583333	-58.43638889	2	2/12/2010	22:11:00	GEPE	COPA
5	PTT	-62.17416667	-58.44527778	0	2/12/2010	22:44:00	GEPE	COPA
5	PTT	-62.16833333	-58.45722222	1	2/12/2010	23:31:00	GEPE	COPA
5	PTT	-62.17972222	-58.43416667	2	2/12/2010	23:41:00	GEPE	COPA
5	PTT	-62.16638889	-58.46833333	2	2/12/2010	23:51:00	GEPE	COPA
5	PTT	-62.16666667	-58.42138889	1	2/12/2010	23:51:00	GEPE	COPA
5	PTT	-62.17194444	-58.45194444	3	2/13/2010	00:26:00	GEPE	COPA
5	PTT	-62.17694444	-58.43694444	2	2/13/2010	01:11:00	GEPE	COPA
5	PTT	-62.1775	-58.44333333	3	2/13/2010	01:14:00	GEPE	COPA
5	PTT	-62.17277778	-58.37	B	2/13/2010	01:29:00	GEPE	COPA
5	PTT	-62.16694444	-58.44722222	1	2/13/2010	01:30:00	GEPE	COPA
5	PTT	-62.17361111	-58.44388889	3	2/13/2010	02:08:00	GEPE	COPA
5	PTT	-62.17194444	-58.43888889	1	2/13/2010	02:51:00	GEPE	COPA
5	PTT	-62.17472222	-58.43777778	2	2/13/2010	02:53:00	GEPE	COPA
5	PTT	-62.175	-58.45	3	2/13/2010	02:57:00	GEPE	COPA
5	PTT	-62.17111111	-58.43944444	2	2/13/2010	03:07:00	GEPE	COPA
5	PTT	-62.17388889	-58.45	3	2/13/2010	03:08:00	GEPE	COPA
5	PTT	-62.13444444	-58.44722222	B	2/13/2010	04:31:00	GEPE	COPA
5	PTT	-62.12416667	-58.41138889	A	2/13/2010	04:36:00	GEPE	COPA
5	PTT	-62.14694444	-58.46694444	B	2/13/2010	04:47:00	GEPE	COPA
5	PTT	-62.14222222	-57.78944444	0	2/13/2010	04:50:00	GEPE	COPA
5	PTT	-62.31055556	-57.50527778	B	2/13/2010	06:21:00	GEPE	COPA
5	PTT	-62.13083333	-58.49416667	B	2/13/2010	06:27:00	GEPE	COPA
5	PTT	-62.16638889	-58.33222222	B	2/13/2010	06:31:00	GEPE	COPA
5	PTT	-62.17472222	-58.44277778	3	2/13/2010	07:47:00	GEPE	COPA
5	PTT	-62.17083333	-58.45111111	2	2/13/2010	07:59:00	GEPE	COPA
5	PTT	-62.17777778	-58.44333333	2	2/13/2010	08:04:00	GEPE	COPA
5	PTT	-62.17361111	-58.44666667	1	2/13/2010	09:28:00	GEPE	COPA
5	PTT	-62.17694444	-58.45	1	2/13/2010	09:46:00	GEPE	COPA
5	PTT	-62.16027778	-58.42555556	B	2/13/2010	11:05:00	GEPE	COPA
5	PTT	-62.15777778	-58.42444444	2	2/13/2010	11:25:00	GEPE	COPA
5	PTT	-62.15388889	-58.42	B	2/13/2010	12:49:00	GEPE	COPA
5	PTT	-62.14611111	-58.38833333	0	2/13/2010	13:18:00	GEPE	COPA
5	PTT	-62.16083333	-58.44055556	2	2/13/2010	14:17:00	GEPE	COPA
5	PTT	-62.17222222	-58.43527778	2	2/13/2010	15:03:00	GEPE	COPA
5	PTT	-62.17444444	-58.44472222	3	2/13/2010	16:43:00	GEPE	COPA
5	PTT	-62.17722222	-58.43472222	3	2/13/2010	16:51:00	GEPE	COPA
5	PTT	-62.18805556	-58.44722222	1	2/13/2010	17:37:00	GEPE	COPA
5	PTT	-62.17222222	-58.43611111	2	2/13/2010	18:22:00	GEPE	COPA
5	PTT	-62.175	-58.46833333	2	2/13/2010	18:27:00	GEPE	COPA
5	PTT	-62.18722222	-58.525	1	2/13/2010	18:32:00	GEPE	COPA
5	PTT	-62.16583333	-58.42055556	1	2/13/2010	19:16:00	GEPE	COPA
5	PTT	-62.19416667	-58.3725	A	2/13/2010	20:03:00	GEPE	COPA
5	PTT	-62.17666667	-58.44055556	1	2/13/2010	20:10:00	GEPE	COPA
5	PTT	-62.17	-58.43333333	1	2/13/2010	20:13:00	GEPE	COPA
5	PTT	-62.17472222	-58.46194444	1	2/13/2010	21:31:00	GEPE	COPA
5	PTT	-62.17833333	-58.46027778	0	2/13/2010	21:40:00	GEPE	COPA
5	PTT	-62.17638889	-58.45055556	3	2/13/2010	21:48:00	GEPE	COPA
5	PTT	-62.17416667	-58.44138889	3	2/13/2010	21:49:00	GEPE	COPA
5	PTT	-62.17361111	-58.44611111	A	2/13/2010	21:52:00	GEPE	COPA
5	PTT	-62.16638889	-58.39722222	A	2/13/2010	22:36:00	GEPE	COPA
5	PTT	-62.17583333	-58.44444444	3	2/13/2010	23:14:00	GEPE	COPA
5	PTT	-62.17305556	-58.44944444	1	2/13/2010	23:17:00	GEPE	COPA
5	PTT	-62.175	-58.44444444	3	2/13/2010	23:29:00	GEPE	COPA
5	PTT	-62.17666667	-58.44638889	A	2/13/2010	23:31:00	GEPE	COPA
5	PTT	-62.17527778	-58.44444444	3	2/14/2010	00:14:00	GEPE	COPA
5	PTT	-62.17472222	-58.44388889	3	2/14/2010	00:55:00	GEPE	COPA
5	PTT	-62.175	-58.44833333	3	2/14/2010	00:58:00	GEPE	COPA
5	PTT	-62.18472222	-58.43444444	B	2/14/2010	01:03:00	GEPE	COPA
5	PTT	-62.17638889	-58.44583333	3	2/14/2010	01:09:00	GEPE	COPA
5	PTT	-62.17722222	-58.44694444	1	2/14/2010	01:56:00	GEPE	COPA
5	PTT	-62.18277778	-58.48555556	A	2/14/2010	02:32:00	GEPE	COPA
5	PTT	-62.17638889	-58.44111111	2	2/14/2010	02:41:00	GEPE	COPA
5	PTT	-62.17666667	-58.44666667	3	2/14/2010	02:44:00	GEPE	COPA
5	PTT	-62.17472222	-58.46666667	B	2/14/2010	02:45:00	GEPE	COPA
5	PTT	-62.18083333	-58.44777778	A	2/14/2010	03:36:00	GEPE	COPA
5	PTT	-62.03194444	-58.33916667	B	2/14/2010	04:11:00	GEPE	COPA
5	PTT	-62.13694444	-58.38138889	0	2/14/2010	04:22:00	GEPE	COPA
5	PTT	-62.13444444	-58.32111111	A	2/14/2010	04:23:00	GEPE	COPA
5	PTT	-62.14055556	-58.39472222	1	2/14/2010	04:25:00	GEPE	COPA
5	PTT	-62.21111111	-58.26305556	B	2/14/2010	06:01:00	GEPE	COPA
5	PTT	-62.21472222	-58.24888889	B	2/14/2010	06:05:00	GEPE	COPA
5	PTT	-62.21888889	-58.20861111	0	2/14/2010	06:07:00	GEPE	COPA
5	PTT	-62.19	-58.20416667	B	2/14/2010	07:27:00	GEPE	COPA
5	PTT	-62.21	-58.24527778	3	2/14/2010	07:42:00	GEPE	COPA
5	PTT	-62.21166667	-58.2425	B	2/14/2010	09:07:00	GEPE	COPA
5	PTT	-62.20555556	-58.27444444	B	2/14/2010	09:21:00	GEPE	COPA
5	PTT	-62.20361111	-58.32861111	B	2/14/2010	09:30:00	GEPE	COPA
5	PTT	-62.18055556	-58.45111111	1	2/14/2010	10:49:00	GEPE	COPA
5	PTT	-62.17138889	-58.45138889	2	2/14/2010	11:01:00	GEPE	COPA
5	PTT	-62.16305556	-58.57416667	B	2/14/2010	13:10:00	GEPE	COPA
5	PTT	-62.18361111	-58.565	A	2/14/2010	14:08:00	GEPE	COPA
5	PTT	-62.17777778	-58.55555556	1	2/14/2010	14:53:00	GEPE	COPA
5	PTT	-62.17916667	-58.59583333	A	2/14/2010	15:47:00	GEPE	COPA
5	PTT	-62.15833333	-58.47083333	B	2/14/2010	16:37:00	GEPE	COPA
5	PTT	-62.17722222	-58.45388889	3	2/14/2010	17:28:00	GEPE	COPA
5	PTT	-62.17694444	-58.45138889	3	2/14/2010	18:08:00	GEPE	COPA
5	PTT	-62.17361111	-58.45055556	2	2/14/2010	18:13:00	GEPE	COPA
5	PTT	-62.17194444	-58.44388889	3	2/14/2010	18:13:00	GEPE	COPA
5	PTT	-62.17194444	-58.44	2	2/14/2010	19:08:00	GEPE	COPA
5	PTT	-62.22805556	-58.3925	0	2/14/2010	19:44:00	GEPE	COPA
5	PTT	-62.17583333	-58.44638889	2	2/14/2010	19:47:00	GEPE	COPA
5	PTT	-62.17388889	-58.44138889	1	2/14/2010	19:52:00	GEPE	COPA
5	PTT	-62.17388889	-58.44111111	2	2/14/2010	19:56:00	GEPE	COPA
5	PTT	-62.17722222	-58.43027778	B	2/14/2010	21:11:00	GEPE	COPA
5	PTT	-62.17388889	-58.45472222	1	2/14/2010	21:25:00	GEPE	COPA
5	PTT	-62.17666667	-58.46722222	1	2/14/2010	21:27:00	GEPE	COPA
5	PTT	-62.17944444	-58.45166667	1	2/14/2010	21:32:00	GEPE	COPA
5	PTT	-62.175	-58.44611111	3	2/14/2010	21:37:00	GEPE	COPA
5	PTT	-62.17805556	-58.45222222	2	2/14/2010	22:25:00	GEPE	COPA
5	PTT	-62.17583333	-58.44222222	2	2/14/2010	22:52:00	GEPE	COPA
5	PTT	-62.1775	-58.42555556	A	2/14/2010	23:05:00	GEPE	COPA
5	PTT	-62.1775	-58.44166667	3	2/14/2010	23:11:00	GEPE	COPA
5	PTT	-62.17277778	-58.44805556	2	2/14/2010	23:18:00	GEPE	COPA
5	PTT	-62.17583333	-58.44416667	3	2/15/2010	00:04:00	GEPE	COPA
5	PTT	-62.17527778	-58.445	3	2/15/2010	00:32:00	GEPE	COPA
5	PTT	-62.16472222	-58.51416667	A	2/15/2010	00:44:00	GEPE	COPA
5	PTT	-62.17472222	-58.4475	3	2/15/2010	00:44:00	GEPE	COPA
5	PTT	-62.17527778	-58.44583333	3	2/15/2010	00:51:00	GEPE	COPA
5	PTT	-62.17555556	-58.43833333	1	2/15/2010	00:56:00	GEPE	COPA
5	PTT	-62.17166667	-58.47166667	1	2/15/2010	01:45:00	GEPE	COPA
5	PTT	-62.17638889	-58.43888889	2	2/15/2010	02:12:00	GEPE	COPA
5	PTT	-62.16916667	-58.45111111	2	2/15/2010	02:23:00	GEPE	COPA
5	PTT	-62.17444444	-58.44638889	3	2/15/2010	02:23:00	GEPE	COPA
5	PTT	-62.17472222	-58.44555556	3	2/15/2010	02:32:00	GEPE	COPA
5	PTT	-62.17333333	-58.44861111	2	2/15/2010	02:34:00	GEPE	COPA
5	PTT	-62.17555556	-58.44666667	3	2/15/2010	03:27:00	GEPE	COPA
5	PTT	-62.18611111	-58.42333333	B	2/15/2010	04:00:00	GEPE	COPA
5	PTT	-62.16416667	-58.39055556	1	2/15/2010	04:13:00	GEPE	COPA
5	PTT	-62.16916667	-58.38361111	A	2/15/2010	04:14:00	GEPE	COPA
5	PTT	-62.28	-58.10416667	2	2/15/2010	07:07:00	GEPE	COPA
5	PTT	-62.28083333	-58.09138889	A	2/15/2010	07:16:00	GEPE	COPA
5	PTT	-62.29111111	-58.07305556	A	2/15/2010	07:23:00	GEPE	COPA
5	PTT	-62.29472222	-58.23777778	0	2/15/2010	07:40:00	GEPE	COPA
5	PTT	-62.29416667	-58.05194444	1	2/15/2010	08:46:00	GEPE	COPA
5	PTT	-62.30555556	-58.02888889	A	2/15/2010	09:19:00	GEPE	COPA
5	PTT	-62.30638889	-58.07611111	3	2/15/2010	10:26:00	GEPE	COPA
5	PTT	-62.305	-58.09055556	1	2/15/2010	10:38:00	GEPE	COPA
5	PTT	-62.26027778	-58.24305556	1	2/15/2010	12:08:00	GEPE	COPA
5	PTT	-62.22	-58.25611111	B	2/15/2010	13:03:00	GEPE	COPA
5	PTT	-62.18138889	-58.41666667	B	2/15/2010	13:56:00	GEPE	COPA
5	PTT	-62.16694444	-58.22222222	0	2/15/2010	14:42:00	GEPE	COPA
5	PTT	-62.16805556	-58.39722222	1	2/15/2010	15:36:00	GEPE	COPA
5	PTT	-62.15611111	-58.59444444	A	2/15/2010	15:59:00	GEPE	COPA
5	PTT	-62.17777778	-58.45916667	2	2/15/2010	16:22:00	GEPE	COPA
5	PTT	-62.17055556	-58.42777778	0	2/15/2010	16:27:00	GEPE	COPA
5	PTT	-62.19111111	-58.46194444	2	2/15/2010	17:18:00	GEPE	COPA
5	PTT	-62.17583333	-58.45555556	2	2/15/2010	17:45:00	GEPE	COPA
5	PTT	-62.17583333	-58.44444444	2	2/15/2010	18:04:00	GEPE	COPA
5	PTT	-62.17694444	-58.44027778	2	2/15/2010	18:04:00	GEPE	COPA
5	PTT	-62.18388889	-58.46666667	2	2/15/2010	18:58:00	GEPE	COPA
5	PTT	-62.16722222	-58.43861111	1	2/15/2010	19:23:00	GEPE	COPA
5	PTT	-62.17638889	-58.42361111	2	2/15/2010	19:41:00	GEPE	COPA
5	PTT	-62.17555556	-58.44194444	2	2/15/2010	19:44:00	GEPE	COPA
5	PTT	-62.16638889	-58.44638889	1	2/15/2010	20:35:00	GEPE	COPA
5	PTT	-62.17861111	-58.48555556	1	2/15/2010	20:50:00	GEPE	COPA
5	PTT	-62.44861111	-57.18916667	B	2/15/2010	20:56:00	GEPE	COPA
5	PTT	-62.16638889	-58.44861111	2	2/15/2010	21:03:00	GEPE	COPA
5	PTT	-62.17805556	-58.4575	1	2/15/2010	21:22:00	GEPE	COPA
5	PTT	-62.17833333	-58.45333333	2	2/15/2010	21:25:00	GEPE	COPA
5	PTT	-62.17472222	-58.44527778	2	2/15/2010	22:15:00	GEPE	COPA
5	PTT	-62.17472222	-58.42972222	2	2/15/2010	22:30:00	GEPE	COPA
5	PTT	-62.17611111	-58.445	2	2/15/2010	22:39:00	GEPE	COPA
5	PTT	-62.17555556	-58.43861111	1	2/15/2010	22:42:00	GEPE	COPA
5	PTT	-62.1725	-58.44166667	2	2/15/2010	23:01:00	GEPE	COPA
5	PTT	-62.175	-58.45388889	3	2/15/2010	23:05:00	GEPE	COPA
5	PTT	-62.17333333	-58.46083333	2	2/15/2010	23:54:00	GEPE	COPA
5	PTT	-62.17611111	-58.44388889	2	2/16/2010	00:11:00	GEPE	COPA
5	PTT	-62.1725	-58.43694444	1	2/16/2010	00:20:00	GEPE	COPA
5	PTT	-62.18055556	-58.43194444	2	2/16/2010	00:40:00	GEPE	COPA
5	PTT	-62.16916667	-58.43638889	3	2/16/2010	01:51:00	GEPE	COPA
5	PTT	-62.17666667	-58.435	3	2/16/2010	01:59:00	GEPE	COPA
5	PTT	-62.17833333	-58.44166667	2	2/16/2010	01:59:00	GEPE	COPA
5	PTT	-62.17416667	-58.42722222	2	2/16/2010	02:23:00	GEPE	COPA
5	PTT	-62.16666667	-58.45527778	1	2/16/2010	02:24:00	GEPE	COPA
5	PTT	-62.17361111	-58.45777778	3	2/16/2010	03:16:00	GEPE	COPA
5	PTT	-62.16833333	-58.45583333	1	2/16/2010	03:29:00	GEPE	COPA
5	PTT	-62.1575	-58.43972222	1	2/16/2010	03:37:00	GEPE	COPA
5	PTT	-62.17027778	-58.45944444	2	2/16/2010	03:37:00	GEPE	COPA
5	PTT	-62.17388889	-58.41888889	2	2/16/2010	04:02:00	GEPE	COPA
5	PTT	-62.16416667	-58.4	1	2/16/2010	04:02:00	GEPE	COPA
5	PTT	-62.18694444	-58.32861111	1	2/16/2010	05:06:00	GEPE	COPA
5	PTT	-62.28222222	-58.47805556	B	2/16/2010	05:15:00	GEPE	COPA
5	PTT	-62.22916667	-58.20888889	A	2/16/2010	06:57:00	GEPE	COPA
5	PTT	-62.2075	-58.27	1	2/16/2010	06:58:00	GEPE	COPA
5	PTT	-62.2025	-58.31527778	1	2/16/2010	07:23:00	GEPE	COPA
5	PTT	-62.19277778	-58.36444444	1	2/16/2010	08:24:00	GEPE	COPA
5	PTT	-62.18777778	-58.38333333	1	2/16/2010	08:35:00	GEPE	COPA
6	PTT	-62.4425	-60.94444444	Z	1/12/2009	08:38:00	GEPE	CS
6	PTT	-62.46361111	-60.88888889	A	1/12/2009	11:23:00	GEPE	CS
6	PTT	-62.46194444	-60.86388889	1	1/12/2009	13:41:00	GEPE	CS
6	PTT	-62.45888889	-60.86111111	2	1/12/2009	15:24:00	GEPE	CS
6	PTT	-62.46277778	-60.925	2	1/12/2009	17:04:00	GEPE	CS
6	PTT	-62.45722222	-60.83888889	2	1/12/2009	17:07:00	GEPE	CS
6	PTT	-62.45861111	-60.88888889	1	1/12/2009	17:53:00	GEPE	CS
6	PTT	-62.46	-60.83888889	2	1/12/2009	18:49:00	GEPE	CS
6	PTT	-62.50194444	-61.05	0	1/12/2009	19:32:00	GEPE	CS
6	PTT	-62.48527778	-60.84166667	0	1/13/2009	05:01:00	GEPE	CS
6	PTT	-62.42833333	-60.68888889	B	1/13/2009	06:17:00	GEPE	CS
6	PTT	-62.47305556	-60.89722222	B	1/13/2009	06:40:00	GEPE	CS
6	PTT	-62.41611111	-60.91388889	B	1/13/2009	07:12:00	GEPE	CS
6	PTT	-62.45555556	-60.83055556	A	1/13/2009	07:45:00	GEPE	CS
6	PTT	-62.45361111	-60.78611111	B	1/13/2009	08:21:00	GEPE	CS
6	PTT	-62.45833333	-60.84166667	1	1/13/2009	09:59:00	GEPE	CS
6	PTT	-62.43083333	-60.94722222	B	1/13/2009	11:02:00	GEPE	CS
6	PTT	-62.43305556	-60.82777778	B	1/13/2009	11:40:00	GEPE	CS
6	PTT	-62.44138889	-60.86944444	A	1/13/2009	13:32:00	GEPE	CS
6	PTT	-62.42666667	-60.81944444	2	1/13/2009	15:13:00	GEPE	CS
6	PTT	-62.45527778	-60.925	0	1/13/2009	16:40:00	GEPE	CS
6	PTT	-62.46166667	-60.85	2	1/13/2009	18:25:00	GEPE	CS
6	PTT	-62.45694444	-60.82777778	B	1/13/2009	18:35:00	GEPE	CS
6	PTT	-62.45861111	-60.80555556	1	1/13/2009	19:20:00	GEPE	CS
6	PTT	-62.46	-60.81111111	2	1/13/2009	20:04:00	GEPE	CS
6	PTT	-62.45944444	-60.83611111	1	1/13/2009	21:28:00	GEPE	CS
6	PTT	-62.46027778	-60.89444444	1	1/13/2009	21:41:00	GEPE	CS
6	PTT	-62.45666667	-60.87222222	2	1/13/2009	22:05:00	GEPE	CS
6	PTT	-62.45944444	-60.82222222	3	1/13/2009	23:08:00	GEPE	CS
6	PTT	-62.45972222	-60.88888889	3	1/13/2009	23:29:00	GEPE	CS
6	PTT	-62.46416667	-60.94166667	0	1/13/2009	23:44:00	GEPE	CS
6	PTT	-62.45916667	-60.82777778	2	1/14/2009	00:47:00	GEPE	CS
6	PTT	-62.46027778	-60.88055556	3	1/14/2009	01:11:00	GEPE	CS
6	PTT	-62.46222222	-60.83611111	3	1/14/2009	01:22:00	GEPE	CS
6	PTT	-62.45027778	-60.89722222	A	1/14/2009	01:56:00	GEPE	CS
6	PTT	-62.42055556	-60.92222222	A	1/14/2009	02:27:00	GEPE	CS
6	PTT	-62.45722222	-60.91388889	B	1/14/2009	02:37:00	GEPE	CS
6	PTT	-62.46472222	-60.83888889	1	1/14/2009	02:50:00	GEPE	CS
6	PTT	-62.46722222	-60.91666667	2	1/14/2009	03:36:00	GEPE	CS
6	PTT	-62.45666667	-60.83888889	1	1/14/2009	04:15:00	GEPE	CS
6	PTT	-62.45944444	-60.88888889	1	1/14/2009	05:18:00	GEPE	CS
6	PTT	-62.46083333	-60.88055556	3	1/14/2009	05:54:00	GEPE	CS
6	PTT	-62.46083333	-60.84166667	3	1/14/2009	06:57:00	GEPE	CS
6	PTT	-62.46083333	-60.86111111	3	1/14/2009	07:22:00	GEPE	CS
6	PTT	-62.46611111	-60.81111111	2	1/14/2009	07:56:00	GEPE	CS
6	PTT	-62.46027778	-60.84166667	3	1/14/2009	09:01:00	GEPE	CS
6	PTT	-62.46666667	-60.86944444	0	1/14/2009	09:36:00	GEPE	CS
6	PTT	-62.45527778	-60.8	2	1/14/2009	10:41:00	GEPE	CS
6	PTT	-62.455	-60.81111111	2	1/14/2009	11:15:00	GEPE	CS
6	PTT	-62.45694444	-60.85833333	0	1/14/2009	12:24:00	GEPE	CS
6	PTT	-62.47388889	-60.83888889	1	1/14/2009	13:20:00	GEPE	CS
6	PTT	-62.47166667	-60.70833333	2	1/14/2009	15:02:00	GEPE	CS
6	PTT	-62.48611111	-60.81111111	1	1/14/2009	17:28:00	GEPE	CS
6	PTT	-62.44944444	-60.86666667	1	1/14/2009	18:00:00	GEPE	CS
6	PTT	-62.46694444	-60.58611111	B	1/14/2009	18:21:00	GEPE	CS
6	PTT	-62.45555556	-60.925	2	1/14/2009	19:10:00	GEPE	CS
6	PTT	-62.45833333	-60.90555556	2	1/14/2009	19:41:00	GEPE	CS
6	PTT	-62.45666667	-60.85555556	2	1/14/2009	20:48:00	GEPE	CS
6	PTT	-62.45694444	-60.80555556	2	1/14/2009	21:06:00	GEPE	CS
6	PTT	-62.45916667	-60.82777778	1	1/14/2009	21:16:00	GEPE	CS
6	PTT	-62.46166667	-60.85555556	2	1/14/2009	21:39:00	GEPE	CS
6	PTT	-62.46138889	-60.86111111	1	1/14/2009	21:40:00	GEPE	CS
6	PTT	-62.46055556	-60.825	2	1/14/2009	22:48:00	GEPE	CS
6	PTT	-62.43361111	-60.92777778	0	1/14/2009	23:17:00	GEPE	CS
6	PTT	-62.46027778	-60.825	3	1/14/2009	23:21:00	GEPE	CS
6	PTT	-62.46222222	-60.85833333	1	1/15/2009	00:06:00	GEPE	CS
6	PTT	-62.46027778	-60.84444444	3	1/15/2009	00:26:00	GEPE	CS
6	PTT	-62.45805556	-60.78333333	1	1/15/2009	00:33:00	GEPE	CS
6	PTT	-62.45861111	-60.90833333	2	1/15/2009	00:58:00	GEPE	CS
6	PTT	-62.46055556	-60.83888889	3	1/15/2009	00:59:00	GEPE	CS
6	PTT	-62.46222222	-60.83888889	0	1/15/2009	01:43:00	GEPE	CS
6	PTT	-62.46111111	-60.86944444	3	1/15/2009	02:05:00	GEPE	CS
6	PTT	-62.46222222	-60.83333333	3	1/15/2009	02:12:00	GEPE	CS
6	PTT	-62.46111111	-60.88611111	1	1/15/2009	02:38:00	GEPE	CS
6	PTT	-62.46055556	-60.82777778	3	1/15/2009	02:40:00	GEPE	CS
6	PTT	-62.46083333	-60.85555556	3	1/15/2009	03:24:00	GEPE	CS
6	PTT	-62.46611111	-60.88611111	2	1/15/2009	03:51:00	GEPE	CS
6	PTT	-62.47555556	-60.97777778	A	1/15/2009	04:16:00	GEPE	CS
6	PTT	-62.46305556	-60.91111111	1	1/15/2009	05:04:00	GEPE	CS
6	PTT	-62.46111111	-60.80833333	3	1/15/2009	05:31:00	GEPE	CS
6	PTT	-62.41166667	-60.95833333	B	1/15/2009	05:53:00	GEPE	CS
6	PTT	-62.46138889	-60.84444444	3	1/15/2009	06:45:00	GEPE	CS
6	PTT	-62.46083333	-60.8	1	1/15/2009	07:03:00	GEPE	CS
6	PTT	-62.465	-60.84722222	1	1/15/2009	07:11:00	GEPE	CS
6	PTT	-62.45861111	-60.9	0	1/15/2009	07:34:00	GEPE	CS
6	PTT	-62.45861111	-60.86666667	2	1/15/2009	08:40:00	GEPE	CS
6	PTT	-62.45777778	-60.84166667	2	1/15/2009	09:12:00	GEPE	CS
6	PTT	-62.40916667	-60.88055556	A	1/15/2009	10:22:00	GEPE	CS
6	PTT	-62.41055556	-60.87222222	A	1/15/2009	10:53:00	GEPE	CS
6	PTT	-62.39944444	-60.95833333	0	1/15/2009	12:03:00	GEPE	CS
6	PTT	-62.36527778	-60.93333333	B	1/15/2009	13:08:00	GEPE	CS
6	PTT	-62.36555556	-60.96944444	B	1/15/2009	14:53:00	GEPE	CS
6	PTT	-62.37472222	-60.98055556	B	1/15/2009	16:34:00	GEPE	CS
6	PTT	-62.46555556	-60.83055556	0	1/15/2009	21:18:00	GEPE	CS
6	PTT	-62.46055556	-60.86388889	3	1/15/2009	22:26:00	GEPE	CS
6	PTT	-62.46083333	-60.82777778	3	1/15/2009	22:57:00	GEPE	CS
6	PTT	-62.46027778	-60.825	2	1/15/2009	23:08:00	GEPE	CS
6	PTT	-62.46166667	-60.89444444	3	1/16/2009	00:07:00	GEPE	CS
6	PTT	-62.46138889	-60.87222222	3	1/16/2009	00:37:00	GEPE	CS
6	PTT	-62.46027778	-60.86388889	3	1/16/2009	00:50:00	GEPE	CS
6	PTT	-62.47583333	-60.91388889	B	1/16/2009	01:34:00	GEPE	CS
6	PTT	-62.46055556	-60.83333333	3	1/16/2009	01:46:00	GEPE	CS
6	PTT	-62.45944444	-60.85555556	3	1/16/2009	01:48:00	GEPE	CS
6	PTT	-62.45833333	-60.84444444	3	1/16/2009	02:16:00	GEPE	CS
6	PTT	-62.45833333	-60.80277778	3	1/16/2009	02:31:00	GEPE	CS
6	PTT	-62.45972222	-60.86111111	3	1/16/2009	03:13:00	GEPE	CS
6	PTT	-62.46055556	-60.79444444	1	1/16/2009	03:24:00	GEPE	CS
6	PTT	-62.46083333	-60.85555556	3	1/16/2009	03:28:00	GEPE	CS
6	PTT	-62.45833333	-60.88611111	B	1/16/2009	03:55:00	GEPE	CS
6	PTT	-62.46194444	-60.84166667	1	1/16/2009	04:12:00	GEPE	CS
6	PTT	-62.46166667	-60.81388889	3	1/16/2009	04:53:00	GEPE	CS
6	PTT	-62.46111111	-60.93611111	1	1/16/2009	05:03:00	GEPE	CS
6	PTT	-62.46111111	-60.84166667	3	1/16/2009	05:08:00	GEPE	CS
6	PTT	-62.45888889	-60.79444444	1	1/16/2009	05:31:00	GEPE	CS
6	PTT	-62.46194444	-60.87777778	A	1/16/2009	06:33:00	GEPE	CS
6	PTT	-62.45388889	-60.92222222	1	1/16/2009	06:39:00	GEPE	CS
6	PTT	-62.47944444	-61.08055556	A	1/16/2009	06:45:00	GEPE	CS
6	PTT	-62.46416667	-60.82222222	3	1/16/2009	07:10:00	GEPE	CS
6	PTT	-62.45944444	-60.88611111	3	1/16/2009	08:20:00	GEPE	CS
6	PTT	-62.46194444	-60.89722222	3	1/16/2009	08:50:00	GEPE	CS
6	PTT	-62.41583333	-60.875	3	1/16/2009	10:00:00	GEPE	CS
6	PTT	-62.40388889	-60.91944444	A	1/16/2009	10:31:00	GEPE	CS
6	PTT	-62.40472222	-60.90555556	A	1/16/2009	11:41:00	GEPE	CS
6	PTT	-62.39916667	-60.86388889	B	1/16/2009	12:08:00	GEPE	CS
6	PTT	-62.38111111	-60.95	B	1/16/2009	12:58:00	GEPE	CS
6	PTT	-62.40194444	-60.98055556	1	1/16/2009	14:40:00	GEPE	CS
6	PTT	-62.40805556	-60.99722222	B	1/16/2009	16:23:00	GEPE	CS
6	PTT	-62.40444444	-60.98333333	0	1/16/2009	17:02:00	GEPE	CS
6	PTT	-62.41333333	-60.85277778	A	1/16/2009	17:12:00	GEPE	CS
6	PTT	-62.35	-60.91388889	A	1/16/2009	17:57:00	GEPE	CS
6	PTT	-62.46194444	-60.93611111	2	1/16/2009	18:45:00	GEPE	CS
6	PTT	-62.46305556	-60.95	3	1/16/2009	18:51:00	GEPE	CS
6	PTT	-62.46138889	-60.81388889	2	1/16/2009	20:25:00	GEPE	CS
6	PTT	-62.45861111	-60.84722222	1	1/16/2009	20:31:00	GEPE	CS
6	PTT	-62.46055556	-60.83888889	3	1/16/2009	22:05:00	GEPE	CS
6	PTT	-62.45972222	-60.81944444	3	1/16/2009	22:35:00	GEPE	CS
6	PTT	-62.41861111	-60.925	0	1/16/2009	22:56:00	GEPE	CS
6	PTT	-62.46111111	-60.85555556	3	1/17/2009	00:13:00	GEPE	CS
6	PTT	-62.46	-60.85555556	3	1/17/2009	00:39:00	GEPE	CS
6	PTT	-62.46083333	-60.84722222	2	1/17/2009	01:22:00	GEPE	CS
6	PTT	-62.46055556	-60.81944444	2	1/17/2009	01:25:00	GEPE	CS
6	PTT	-62.46055556	-60.85555556	3	1/17/2009	01:26:00	GEPE	CS
6	PTT	-62.46111111	-60.85	3	1/17/2009	01:53:00	GEPE	CS
6	PTT	-62.46	-60.85833333	3	1/17/2009	02:20:00	GEPE	CS
6	PTT	-62.46083333	-60.85833333	3	1/17/2009	03:02:00	GEPE	CS
6	PTT	-62.45777778	-60.925	1	1/17/2009	03:03:00	GEPE	CS
6	PTT	-62.46166667	-60.85277778	3	1/17/2009	03:04:00	GEPE	CS
6	PTT	-62.45833333	-60.80833333	1	1/17/2009	03:31:00	GEPE	CS
6	PTT	-62.46305556	-60.87777778	A	1/17/2009	03:58:00	GEPE	CS
6	PTT	-62.46055556	-60.89166667	3	1/17/2009	04:40:00	GEPE	CS
6	PTT	-62.46055556	-60.925	2	1/17/2009	06:20:00	GEPE	CS
6	PTT	-62.46111111	-60.86388889	3	1/17/2009	06:23:00	GEPE	CS
6	PTT	-62.46055556	-60.86666667	3	1/17/2009	06:25:00	GEPE	CS
6	PTT	-62.4625	-60.84166667	2	1/17/2009	06:47:00	GEPE	CS
6	PTT	-62.45888889	-60.80555556	2	1/17/2009	07:58:00	GEPE	CS
6	PTT	-62.46	-60.82222222	1	1/17/2009	08:26:00	GEPE	CS
6	PTT	-62.42194444	-60.8	1	1/17/2009	09:38:00	GEPE	CS
6	PTT	-62.40722222	-60.78888889	1	1/17/2009	10:07:00	GEPE	CS
6	PTT	-62.39027778	-60.92777778	2	1/17/2009	11:21:00	GEPE	CS
6	PTT	-62.37861111	-60.87222222	B	1/17/2009	11:46:00	GEPE	CS
6	PTT	-62.39416667	-60.93888889	B	1/17/2009	14:32:00	GEPE	CS
6	PTT	-62.39388889	-60.83333333	B	1/17/2009	16:12:00	GEPE	CS
6	PTT	-62.40583333	-60.94722222	0	1/17/2009	16:45:00	GEPE	CS
6	PTT	-62.45972222	-60.88888889	3	1/17/2009	18:27:00	GEPE	CS
6	PTT	-62.45972222	-60.86666667	3	1/17/2009	18:33:00	GEPE	CS
6	PTT	-62.46083333	-60.80277778	2	1/17/2009	20:08:00	GEPE	CS
6	PTT	-62.46027778	-60.80277778	2	1/17/2009	20:14:00	GEPE	CS
6	PTT	-62.47111111	-60.80555556	0	1/17/2009	21:08:00	GEPE	CS
6	PTT	-62.46416667	-60.83333333	1	1/17/2009	21:44:00	GEPE	CS
6	PTT	-62.46027778	-60.85555556	3	1/17/2009	21:44:00	GEPE	CS
6	PTT	-62.46083333	-60.84444444	1	1/17/2009	21:52:00	GEPE	CS
6	PTT	-62.45944444	-60.84166667	2	1/17/2009	22:13:00	GEPE	CS
6	PTT	-62.46027778	-60.84166667	1	1/17/2009	22:46:00	GEPE	CS
6	PTT	-62.46111111	-60.84166667	3	1/17/2009	23:25:00	GEPE	CS
6	PTT	-62.46277778	-60.84722222	B	1/17/2009	23:31:00	GEPE	CS
6	PTT	-62.46138889	-60.90277778	1	1/17/2009	23:52:00	GEPE	CS
6	PTT	-62.46027778	-60.84166667	3	1/18/2009	00:27:00	GEPE	CS
6	PTT	-62.45638889	-60.88888889	1	1/18/2009	01:01:00	GEPE	CS
6	PTT	-62.46138889	-60.83055556	3	1/18/2009	01:04:00	GEPE	CS
6	PTT	-62.46805556	-60.80555556	1	1/18/2009	01:09:00	GEPE	CS
6	PTT	-62.46111111	-60.83055556	3	1/18/2009	01:30:00	GEPE	CS
6	PTT	-62.46027778	-60.79166667	3	1/18/2009	02:08:00	GEPE	CS
6	PTT	-62.4675	-60.85555556	B	1/18/2009	02:50:00	GEPE	CS
6	PTT	-62.46083333	-60.83611111	3	1/18/2009	04:19:00	GEPE	CS
6	PTT	-62.46138889	-60.85277778	3	1/18/2009	04:27:00	GEPE	CS
6	PTT	-62.44666667	-60.82777778	1	1/18/2009	05:58:00	GEPE	CS
6	PTT	-62.4575	-60.85833333	3	1/18/2009	06:00:00	GEPE	CS
6	PTT	-62.45888889	-60.88611111	1	1/18/2009	06:12:00	GEPE	CS
6	PTT	-62.45611111	-60.9	2	1/18/2009	06:25:00	GEPE	CS
6	PTT	-62.4175	-60.93888889	A	1/18/2009	07:39:00	GEPE	CS
6	PTT	-62.41	-60.86388889	1	1/18/2009	07:53:00	GEPE	CS
6	PTT	-62.40805556	-60.94722222	1	1/18/2009	08:04:00	GEPE	CS
6	PTT	-62.36861111	-60.94166667	1	1/18/2009	09:18:00	GEPE	CS
6	PTT	-62.36194444	-60.91944444	0	1/18/2009	09:43:00	GEPE	CS
6	PTT	-62.35638889	-60.86944444	1	1/18/2009	10:59:00	GEPE	CS
6	PTT	-62.35722222	-60.91944444	1	1/18/2009	11:25:00	GEPE	CS
6	PTT	-62.34888889	-60.88888889	B	1/18/2009	12:42:00	GEPE	CS
6	PTT	-62.39083333	-60.86111111	B	1/18/2009	14:17:00	GEPE	CS
6	PTT	-62.45555556	-60.85	0	1/18/2009	16:22:00	GEPE	CS
6	PTT	-62.46194444	-60.90555556	1	1/18/2009	17:41:00	GEPE	CS
6	PTT	-62.45888889	-60.8	3	1/18/2009	18:03:00	GEPE	CS
6	PTT	-62.45638889	-60.80555556	2	1/18/2009	18:20:00	GEPE	CS
6	PTT	-62.45361111	-60.85555556	1	1/18/2009	19:42:00	GEPE	CS
6	PTT	-62.43305556	-60.83333333	B	1/18/2009	20:02:00	GEPE	CS
6	PTT	-62.42583333	-60.86944444	0	1/18/2009	21:24:00	GEPE	CS
6	PTT	-62.44722222	-60.825	1	1/18/2009	21:25:00	GEPE	CS
6	PTT	-62.46	-60.91666667	2	1/18/2009	21:42:00	GEPE	CS
6	PTT	-62.46388889	-60.93888889	1	1/18/2009	21:45:00	GEPE	CS
6	PTT	-62.46055556	-60.86111111	3	1/18/2009	23:05:00	GEPE	CS
6	PTT	-62.46111111	-60.9	3	1/18/2009	23:28:00	GEPE	CS
6	PTT	-62.46166667	-60.84444444	3	1/19/2009	00:16:00	GEPE	CS
6	PTT	-62.46138889	-60.88888889	2	1/19/2009	00:45:00	GEPE	CS
6	PTT	-62.45694444	-60.81388889	B	1/19/2009	00:58:00	GEPE	CS
6	PTT	-62.45805556	-60.86111111	A	1/19/2009	01:09:00	GEPE	CS
6	PTT	-62.46138889	-60.825	3	1/19/2009	01:57:00	GEPE	CS
6	PTT	-62.4775	-60.81388889	B	1/19/2009	02:13:00	GEPE	CS
6	PTT	-62.46194444	-60.81666667	3	1/19/2009	03:55:00	GEPE	CS
6	PTT	-62.46138889	-60.83055556	3	1/19/2009	04:17:00	GEPE	CS
6	PTT	-62.46611111	-60.90277778	B	1/19/2009	04:22:00	GEPE	CS
6	PTT	-62.46083333	-60.84166667	3	1/19/2009	05:35:00	GEPE	CS
6	PTT	-62.46388889	-60.94722222	2	1/19/2009	05:39:00	GEPE	CS
6	PTT	-62.45694444	-60.83611111	2	1/19/2009	05:58:00	GEPE	CS
6	PTT	-62.46305556	-60.80277778	2	1/19/2009	06:01:00	GEPE	CS
6	PTT	-62.46111111	-60.79722222	2	1/19/2009	07:17:00	GEPE	CS
6	PTT	-62.46305556	-60.80833333	3	1/19/2009	07:41:00	GEPE	CS
6	PTT	-62.465	-60.875	2	1/19/2009	08:57:00	GEPE	CS
6	PTT	-62.45583333	-60.88888889	1	1/19/2009	09:18:00	GEPE	CS
6	PTT	-62.44777778	-60.75833333	1	1/19/2009	10:39:00	GEPE	CS
6	PTT	-62.46277778	-60.91111111	1	1/19/2009	11:02:00	GEPE	CS
6	PTT	-62.46722222	-60.8	B	1/19/2009	12:21:00	GEPE	CS
6	PTT	-62.44916667	-60.84444444	0	1/19/2009	14:10:00	GEPE	CS
6	PTT	-62.44194444	-60.74722222	0	1/19/2009	15:49:00	GEPE	CS
6	PTT	-62.46611111	-60.92777778	B	1/19/2009	17:30:00	GEPE	CS
6	PTT	-62.45861111	-60.80555556	2	1/19/2009	17:39:00	GEPE	CS
6	PTT	-62.46611111	-60.84722222	1	1/19/2009	18:07:00	GEPE	CS
6	PTT	-62.42833333	-60.75833333	B	1/19/2009	19:09:00	GEPE	CS
6	PTT	-62.45083333	-60.89722222	0	1/19/2009	19:21:00	GEPE	CS
6	PTT	-62.45305556	-60.8	1	1/19/2009	20:49:00	GEPE	CS
7	PTT	-62.1775	-58.45472222	1	1/24/2010	14:32:00	GEPE	COPA
7	PTT	-62.20416667	-58.53888889	0	1/24/2010	15:08:00	GEPE	COPA
7	PTT	-62.18111111	-58.44361111	1	1/24/2010	16:08:00	GEPE	COPA
7	PTT	-62.17555556	-58.44861111	2	1/24/2010	16:31:00	GEPE	COPA
7	PTT	-62.17305556	-58.43555556	2	1/24/2010	16:48:00	GEPE	COPA
7	PTT	-62.18555556	-58.46222222	0	1/24/2010	17:20:00	GEPE	COPA
7	PTT	-62.17527778	-58.42833333	2	1/24/2010	17:49:00	GEPE	COPA
7	PTT	-62.17638889	-58.45361111	2	1/24/2010	18:12:00	GEPE	COPA
7	PTT	-62.17666667	-58.43666667	1	1/24/2010	18:27:00	GEPE	COPA
7	PTT	-62.17611111	-58.45055556	2	1/24/2010	19:03:00	GEPE	COPA
7	PTT	-62.17861111	-58.44527778	2	1/24/2010	19:53:00	GEPE	COPA
7	PTT	-62.21416667	-58.53861111	A	1/24/2010	20:05:00	GEPE	COPA
7	PTT	-62.17277778	-58.43638889	2	1/24/2010	20:44:00	GEPE	COPA
7	PTT	-62.15	-58.47027778	B	1/24/2010	21:04:00	GEPE	COPA
7	PTT	-62.19555556	-58.46444444	A	1/24/2010	21:13:00	GEPE	COPA
7	PTT	-62.17527778	-58.44916667	1	1/24/2010	21:31:00	GEPE	COPA
7	PTT	-62.16583333	-58.44916667	B	1/24/2010	21:44:00	GEPE	COPA
7	PTT	-62.17333333	-58.44694444	2	1/24/2010	21:45:00	GEPE	COPA
7	PTT	-62.18055556	-58.44277778	1	1/24/2010	22:25:00	GEPE	COPA
7	PTT	-62.17611111	-58.44583333	3	1/24/2010	22:46:00	GEPE	COPA
7	PTT	-62.17944444	-58.47472222	2	1/24/2010	22:55:00	GEPE	COPA
7	PTT	-62.20222222	-58.55805556	A	1/24/2010	23:08:00	GEPE	COPA
7	PTT	-62.17944444	-58.44722222	1	1/24/2010	23:27:00	GEPE	COPA
7	PTT	-62.16583333	-58.38805556	1	1/24/2010	23:28:00	GEPE	COPA
7	PTT	-62.17805556	-58.44722222	2	1/25/2010	00:27:00	GEPE	COPA
7	PTT	-62.17527778	-58.44583333	2	1/25/2010	00:34:00	GEPE	COPA
7	PTT	-62.17277778	-58.40694444	0	1/25/2010	00:47:00	GEPE	COPA
7	PTT	-62.15777778	-58.37777778	B	1/25/2010	02:08:00	GEPE	COPA
7	PTT	-62.14861111	-58.36083333	B	1/25/2010	05:01:00	GEPE	COPA
7	PTT	-62.17583333	-58.45222222	2	1/25/2010	06:00:00	GEPE	COPA
7	PTT	-62.17666667	-58.44361111	3	1/25/2010	06:41:00	GEPE	COPA
7	PTT	-62.17694444	-58.4475	2	1/25/2010	07:07:00	GEPE	COPA
7	PTT	-62.16944444	-58.45055556	2	1/25/2010	07:41:00	GEPE	COPA
7	PTT	-62.17361111	-58.45805556	1	1/25/2010	08:46:00	GEPE	COPA
7	PTT	-62.17888889	-58.4275	1	1/25/2010	09:20:00	GEPE	COPA
7	PTT	-62.17472222	-58.45083333	2	1/25/2010	10:27:00	GEPE	COPA
7	PTT	-62.17388889	-58.45083333	2	1/25/2010	11:01:00	GEPE	COPA
7	PTT	-62.17027778	-58.46583333	3	1/25/2010	14:18:00	GEPE	COPA
7	PTT	-62.17638889	-58.43166667	1	1/25/2010	15:00:00	GEPE	COPA
7	PTT	-62.17555556	-58.44777778	3	1/25/2010	16:39:00	GEPE	COPA
7	PTT	-62.17805556	-58.45138889	2	1/25/2010	17:39:00	GEPE	COPA
7	PTT	-62.17472222	-58.44805556	3	1/25/2010	17:49:00	GEPE	COPA
7	PTT	-62.16861111	-58.4675	1	1/25/2010	18:18:00	GEPE	COPA
7	PTT	-62.14916667	-58.50777778	B	1/25/2010	19:27:00	GEPE	COPA
7	PTT	-62.1325	-58.38527778	1	1/25/2010	20:33:00	GEPE	COPA
7	PTT	-62.13222222	-58.37194444	3	1/25/2010	20:49:00	GEPE	COPA
7	PTT	-62.13583333	-58.38027778	1	1/25/2010	20:55:00	GEPE	COPA
7	PTT	-62.13333333	-58.37972222	3	1/25/2010	21:08:00	GEPE	COPA
7	PTT	-62.13444444	-58.385	2	1/25/2010	21:25:00	GEPE	COPA
7	PTT	-62.12944444	-58.3875	1	1/25/2010	22:12:00	GEPE	COPA
7	PTT	-62.13138889	-58.41194444	3	1/25/2010	22:30:00	GEPE	COPA
7	PTT	-62.12694444	-58.38777778	1	1/25/2010	22:37:00	GEPE	COPA
7	PTT	-62.14277778	-58.42472222	A	1/25/2010	22:44:00	GEPE	COPA
7	PTT	-62.13333333	-58.37361111	1	1/25/2010	23:08:00	GEPE	COPA
7	PTT	-62.12972222	-58.37916667	2	1/25/2010	23:15:00	GEPE	COPA
7	PTT	-62.12916667	-58.37277778	1	1/25/2010	23:51:00	GEPE	COPA
7	PTT	-62.12916667	-58.37277778	3	1/26/2010	00:11:00	GEPE	COPA
7	PTT	-62.12972222	-58.37583333	3	1/26/2010	00:16:00	GEPE	COPA
7	PTT	-62.135	-58.37138889	1	1/26/2010	00:24:00	GEPE	COPA
7	PTT	-62.12833333	-58.36833333	3	1/26/2010	00:46:00	GEPE	COPA
7	PTT	-62.13083333	-58.37666667	3	1/26/2010	00:56:00	GEPE	COPA
7	PTT	-62.13416667	-58.39916667	1	1/26/2010	01:50:00	GEPE	COPA
7	PTT	-62.14888889	-58.35888889	1	1/26/2010	01:56:00	GEPE	COPA
7	PTT	-62.14833333	-58.40555556	3	1/26/2010	02:01:00	GEPE	COPA
7	PTT	-62.15083333	-58.40388889	A	1/26/2010	02:27:00	GEPE	COPA
7	PTT	-62.15472222	-58.40388889	2	1/26/2010	02:36:00	GEPE	COPA
7	PTT	-62.20833333	-58.34694444	B	1/26/2010	03:14:00	GEPE	COPA
7	PTT	-62.17472222	-58.45166667	3	1/26/2010	04:49:00	GEPE	COPA
7	PTT	-62.17166667	-58.44111111	1	1/26/2010	05:03:00	GEPE	COPA
7	PTT	-62.17694444	-58.44194444	3	1/26/2010	05:20:00	GEPE	COPA
7	PTT	-62.1775	-58.44	3	1/26/2010	06:30:00	GEPE	COPA
7	PTT	-62.17305556	-58.44861111	3	1/26/2010	06:43:00	GEPE	COPA
7	PTT	-62.17305556	-58.4475	B	1/26/2010	07:01:00	GEPE	COPA
7	PTT	-62.17638889	-58.44638889	3	1/26/2010	07:20:00	GEPE	COPA
7	PTT	-62.17888889	-58.4325	3	1/26/2010	08:22:00	GEPE	COPA
7	PTT	-62.17805556	-58.4325	2	1/26/2010	09:00:00	GEPE	COPA
7	PTT	-62.17583333	-58.44916667	2	1/26/2010	10:05:00	GEPE	COPA
7	PTT	-62.17805556	-58.44527778	2	1/26/2010	10:41:00	GEPE	COPA
7	PTT	-62.175	-58.46472222	3	1/26/2010	13:04:00	GEPE	COPA
7	PTT	-62.17666667	-58.44777778	3	1/26/2010	14:07:00	GEPE	COPA
7	PTT	-62.17611111	-58.44361111	3	1/26/2010	14:47:00	GEPE	COPA
7	PTT	-62.17444444	-58.44416667	A	1/26/2010	15:44:00	GEPE	COPA
7	PTT	-62.17555556	-58.44444444	3	1/26/2010	16:29:00	GEPE	COPA
7	PTT	-62.17888889	-58.44166667	2	1/26/2010	17:23:00	GEPE	COPA
7	PTT	-62.18833333	-58.46777778	B	1/26/2010	17:25:00	GEPE	COPA
7	PTT	-62.135	-58.38777778	A	1/26/2010	18:40:00	GEPE	COPA
7	PTT	-62.14	-58.4025	1	1/26/2010	19:05:00	GEPE	COPA
7	PTT	-62.13027778	-58.37388889	3	1/26/2010	20:44:00	GEPE	COPA
7	PTT	-62.13138889	-58.38027778	2	1/26/2010	20:47:00	GEPE	COPA
7	PTT	-62.12083333	-58.36361111	A	1/26/2010	21:05:00	GEPE	COPA
7	PTT	-62.115	-58.52416667	B	1/26/2010	22:04:00	GEPE	COPA
7	PTT	-62.13138889	-58.39388889	B	1/26/2010	22:04:00	GEPE	COPA
7	PTT	-62.13111111	-58.40111111	A	1/26/2010	22:27:00	GEPE	COPA
7	PTT	-62.13194444	-58.41555556	A	1/26/2010	22:43:00	GEPE	COPA
7	PTT	-62.12444444	-58.38861111	3	1/26/2010	23:06:00	GEPE	COPA
7	PTT	-62.1225	-58.38527778	2	1/26/2010	23:48:00	GEPE	COPA
7	PTT	-62.12777778	-58.39444444	3	1/27/2010	00:06:00	GEPE	COPA
7	PTT	-62.12333333	-58.38916667	3	1/27/2010	00:25:00	GEPE	COPA
7	PTT	-62.12444444	-58.39722222	3	1/27/2010	00:45:00	GEPE	COPA
7	PTT	-62.12194444	-58.37638889	A	1/27/2010	01:18:00	GEPE	COPA
7	PTT	-62.13694444	-58.40972222	1	1/27/2010	01:27:00	GEPE	COPA
7	PTT	-62.14861111	-58.39166667	B	1/27/2010	01:37:00	GEPE	COPA
7	PTT	-62.15333333	-58.34861111	2	1/27/2010	01:45:00	GEPE	COPA
7	PTT	-62.165	-58.36166667	B	1/27/2010	02:04:00	GEPE	COPA
7	PTT	-62.16472222	-58.41583333	B	1/27/2010	05:01:00	GEPE	COPA
7	PTT	-62.20416667	-58.42166667	B	1/27/2010	05:19:00	GEPE	COPA
7	PTT	-62.17583333	-58.44694444	3	1/27/2010	06:17:00	GEPE	COPA
7	PTT	-62.17555556	-58.4475	3	1/27/2010	06:21:00	GEPE	COPA
7	PTT	-62.17777778	-58.44055556	1	1/27/2010	06:38:00	GEPE	COPA
7	PTT	-62.17861111	-58.43861111	3	1/27/2010	06:59:00	GEPE	COPA
7	PTT	-62.17111111	-58.44333333	2	1/27/2010	07:59:00	GEPE	COPA
7	PTT	-62.17527778	-58.44666667	3	1/27/2010	08:00:00	GEPE	COPA
7	PTT	-62.17527778	-58.44833333	3	1/27/2010	08:39:00	GEPE	COPA
7	PTT	-62.17638889	-58.445	3	1/27/2010	09:40:00	GEPE	COPA
7	PTT	-62.17611111	-58.44694444	3	1/27/2010	10:19:00	GEPE	COPA
7	PTT	-62.17722222	-58.43944444	B	1/27/2010	11:22:00	GEPE	COPA
7	PTT	-62.18	-58.44361111	A	1/27/2010	12:14:00	GEPE	COPA
7	PTT	-62.175	-58.44555556	2	1/27/2010	12:55:00	GEPE	COPA
7	PTT	-62.17555556	-58.45	2	1/27/2010	13:57:00	GEPE	COPA
7	PTT	-62.19111111	-58.4425	B	1/27/2010	14:35:00	GEPE	COPA
7	PTT	-62.23611111	-58.38194444	0	1/27/2010	16:59:00	GEPE	COPA
7	PTT	-62.24194444	-58.37916667	A	1/27/2010	17:56:00	GEPE	COPA
7	PTT	-62.16944444	-58.45916667	1	1/27/2010	20:45:00	GEPE	COPA
7	PTT	-62.18666667	-58.45555556	B	1/27/2010	21:17:00	GEPE	COPA
7	PTT	-62.17555556	-58.4525	3	1/27/2010	21:45:00	GEPE	COPA
7	PTT	-62.17472222	-58.44583333	3	1/27/2010	21:50:00	GEPE	COPA
7	PTT	-62.17638889	-58.44777778	0	1/27/2010	21:58:00	GEPE	COPA
7	PTT	-62.17444444	-58.44416667	2	1/27/2010	22:13:00	GEPE	COPA
7	PTT	-62.17583333	-58.44722222	3	1/27/2010	22:26:00	GEPE	COPA
7	PTT	-62.17527778	-58.4425	3	1/27/2010	22:54:00	GEPE	COPA
7	PTT	-62.17527778	-58.44583333	2	1/27/2010	23:24:00	GEPE	COPA
7	PTT	-62.18194444	-58.45638889	1	1/27/2010	23:26:00	GEPE	COPA
7	PTT	-62.18388889	-58.46305556	A	1/27/2010	23:35:00	GEPE	COPA
7	PTT	-62.17083333	-58.45138889	2	1/27/2010	23:54:00	GEPE	COPA
7	PTT	-62.17666667	-58.44555556	3	1/28/2010	00:05:00	GEPE	COPA
7	PTT	-62.17666667	-58.44722222	2	1/28/2010	00:34:00	GEPE	COPA
7	PTT	-62.175	-58.44166667	2	1/28/2010	01:03:00	GEPE	COPA
7	PTT	-62.17138889	-58.43694444	A	1/28/2010	01:07:00	GEPE	COPA
7	PTT	-62.17694444	-58.44	3	1/28/2010	01:13:00	GEPE	COPA
7	PTT	-62.17583333	-58.43916667	2	1/28/2010	01:44:00	GEPE	COPA
7	PTT	-62.17583333	-58.44444444	3	1/28/2010	02:15:00	GEPE	COPA
7	PTT	-62.17333333	-58.43583333	2	1/28/2010	02:53:00	GEPE	COPA
7	PTT	-62.17666667	-58.4525	A	1/28/2010	03:16:00	GEPE	COPA
7	PTT	-62.17055556	-58.42555556	B	1/28/2010	03:24:00	GEPE	COPA
7	PTT	-62.17305556	-58.43861111	1	1/28/2010	03:57:00	GEPE	COPA
7	PTT	-62.17166667	-58.45638889	3	1/28/2010	04:26:00	GEPE	COPA
7	PTT	-62.1775	-58.43888889	1	1/28/2010	04:32:00	GEPE	COPA
7	PTT	-62.15638889	-58.46333333	A	1/28/2010	05:56:00	GEPE	COPA
7	PTT	-62.18555556	-58.4	0	1/28/2010	06:06:00	GEPE	COPA
7	PTT	-62.17166667	-58.45944444	2	1/28/2010	06:14:00	GEPE	COPA
7	PTT	-62.18166667	-58.46083333	1	1/28/2010	06:39:00	GEPE	COPA
7	PTT	-62.17916667	-58.44361111	A	1/28/2010	07:45:00	GEPE	COPA
7	PTT	-62.16694444	-58.45833333	2	1/28/2010	08:17:00	GEPE	COPA
7	PTT	-62.17388889	-58.42777778	1	1/28/2010	09:16:00	GEPE	COPA
7	PTT	-62.20111111	-58.4875	B	1/28/2010	10:00:00	GEPE	COPA
7	PTT	-62.18083333	-58.46138889	1	1/28/2010	18:18:00	GEPE	COPA
7	PTT	-62.18	-58.45777778	1	1/28/2010	18:18:00	GEPE	COPA
7	PTT	-62.175	-58.45388889	A	1/28/2010	18:47:00	GEPE	COPA
7	PTT	-62.17388889	-58.44472222	1	1/28/2010	19:26:00	GEPE	COPA
7	PTT	-62.17555556	-58.44583333	2	1/28/2010	19:55:00	GEPE	COPA
7	PTT	-62.17527778	-58.44472222	3	1/28/2010	19:58:00	GEPE	COPA
7	PTT	-62.17055556	-58.44527778	1	1/28/2010	20:23:00	GEPE	COPA
7	PTT	-62.17416667	-58.42611111	A	1/28/2010	20:25:00	GEPE	COPA
7	PTT	-62.17722222	-58.43666667	A	1/28/2010	21:05:00	GEPE	COPA
7	PTT	-62.175	-58.4475	3	1/28/2010	21:21:00	GEPE	COPA
7	PTT	-62.17555556	-58.44972222	1	1/28/2010	21:34:00	GEPE	COPA
7	PTT	-62.17527778	-58.44694444	3	1/28/2010	21:37:00	GEPE	COPA
7	PTT	-62.175	-58.43555556	3	1/28/2010	22:03:00	GEPE	COPA
7	PTT	-62.17611111	-58.445	3	1/28/2010	22:04:00	GEPE	COPA
7	PTT	-62.17694444	-58.44194444	2	1/28/2010	22:43:00	GEPE	COPA
7	PTT	-62.17555556	-58.44472222	2	1/28/2010	23:02:00	GEPE	COPA
7	PTT	-62.17777778	-58.44583333	2	1/28/2010	23:17:00	GEPE	COPA
7	PTT	-62.17611111	-58.44611111	3	1/28/2010	23:43:00	GEPE	COPA
7	PTT	-62.17583333	-58.44388889	2	1/28/2010	23:45:00	GEPE	COPA
7	PTT	-62.175	-58.44833333	3	1/29/2010	00:23:00	GEPE	COPA
7	PTT	-62.17611111	-58.44611111	3	1/29/2010	00:41:00	GEPE	COPA
7	PTT	-62.17694444	-58.44805556	2	1/29/2010	00:50:00	GEPE	COPA
7	PTT	-62.16111111	-58.42111111	A	1/29/2010	00:54:00	GEPE	COPA
7	PTT	-62.17277778	-58.46138889	2	1/29/2010	01:24:00	GEPE	COPA
7	PTT	-62.17527778	-58.44361111	3	1/29/2010	01:24:00	GEPE	COPA
7	PTT	-62.17555556	-58.44444444	3	1/29/2010	02:04:00	GEPE	COPA
7	PTT	-62.17638889	-58.43861111	2	1/29/2010	02:19:00	GEPE	COPA
7	PTT	-62.17527778	-58.44638889	3	1/29/2010	02:27:00	GEPE	COPA
7	PTT	-62.1775	-58.44416667	2	1/29/2010	02:34:00	GEPE	COPA
7	PTT	-62.17694444	-58.44277778	1	1/29/2010	03:02:00	GEPE	COPA
7	PTT	-62.17694444	-58.44638889	3	1/29/2010	03:05:00	GEPE	COPA
7	PTT	-62.14472222	-58.59555556	B	1/29/2010	04:12:00	GEPE	COPA
7	PTT	-62.19055556	-58.445	B	1/29/2010	04:12:00	GEPE	COPA
7	PTT	-62.17472222	-58.45194444	A	1/29/2010	11:18:00	GEPE	COPA
7	PTT	-62.17388889	-58.42555556	A	1/29/2010	12:31:00	GEPE	COPA
7	PTT	-62.17444444	-58.44333333	3	1/29/2010	13:35:00	GEPE	COPA
7	PTT	-62.17638889	-58.44972222	3	1/29/2010	14:16:00	GEPE	COPA
7	PTT	-62.17583333	-58.445	3	1/29/2010	15:15:00	GEPE	COPA
7	PTT	-62.17416667	-58.43777778	2	1/29/2010	15:57:00	GEPE	COPA
7	PTT	-62.17861111	-58.4525	1	1/29/2010	16:11:00	GEPE	COPA
7	PTT	-62.17527778	-58.44638889	3	1/29/2010	16:56:00	GEPE	COPA
7	PTT	-62.17611111	-58.44638889	3	1/29/2010	17:37:00	GEPE	COPA
7	PTT	-62.17583333	-58.44416667	3	1/29/2010	17:53:00	GEPE	COPA
7	PTT	-62.17527778	-58.44333333	2	1/29/2010	18:03:00	GEPE	COPA
7	PTT	-62.15666667	-58.34138889	A	1/29/2010	21:14:00	GEPE	COPA
7	PTT	-62.15333333	-58.34138889	A	1/29/2010	21:28:00	GEPE	COPA
7	PTT	-62.13444444	-58.34305556	A	1/29/2010	21:54:00	GEPE	COPA
7	PTT	-62.12611111	-58.40944444	1	1/29/2010	22:35:00	GEPE	COPA
7	PTT	-62.1325	-58.40833333	A	1/29/2010	22:37:00	GEPE	COPA
7	PTT	-62.12555556	-58.38555556	2	1/29/2010	23:07:00	GEPE	COPA
7	PTT	-62.13	-58.40333333	1	1/29/2010	23:24:00	GEPE	COPA
7	PTT	-62.12972222	-58.39027778	3	1/30/2010	00:16:00	GEPE	COPA
7	PTT	-62.12777778	-58.39277778	3	1/30/2010	00:18:00	GEPE	COPA
7	PTT	-62.12055556	-58.42388889	A	1/30/2010	00:29:00	GEPE	COPA
7	PTT	-62.12666667	-58.38972222	3	1/30/2010	01:03:00	GEPE	COPA
7	PTT	-62.12527778	-58.39916667	2	1/30/2010	01:14:00	GEPE	COPA
7	PTT	-62.14611111	-58.37888889	A	1/30/2010	01:55:00	GEPE	COPA
7	PTT	-62.14027778	-58.4175	1	1/30/2010	01:56:00	GEPE	COPA
7	PTT	-62.12805556	-58.38194444	A	1/30/2010	02:06:00	GEPE	COPA
7	PTT	-62.12944444	-58.33638889	A	1/30/2010	02:23:00	GEPE	COPA
7	PTT	-62.13916667	-58.41777778	2	1/30/2010	02:42:00	GEPE	COPA
7	PTT	-62.14416667	-58.40972222	1	1/30/2010	02:56:00	GEPE	COPA
7	PTT	-62.17027778	-58.45833333	2	1/30/2010	03:45:00	GEPE	COPA
7	PTT	-62.17138889	-58.45138889	3	1/30/2010	04:02:00	GEPE	COPA
7	PTT	-62.15888889	-58.45361111	A	1/30/2010	04:18:00	GEPE	COPA
7	PTT	-62.17638889	-58.44861111	1	1/30/2010	05:26:00	GEPE	COPA
7	PTT	-62.17333333	-58.45805556	2	1/30/2010	05:42:00	GEPE	COPA
7	PTT	-62.17333333	-58.46444444	A	1/30/2010	06:53:00	GEPE	COPA
7	PTT	-62.18555556	-58.44166667	B	1/30/2010	07:41:00	GEPE	COPA
7	PTT	-62.20722222	-58.26916667	0	1/30/2010	09:17:00	GEPE	COPA
7	PTT	-62.17694444	-58.44277778	3	1/30/2010	10:11:00	GEPE	COPA
7	PTT	-62.17416667	-58.44388889	2	1/30/2010	10:59:00	GEPE	COPA
7	PTT	-62.14527778	-58.52666667	B	1/30/2010	11:39:00	GEPE	COPA
7	PTT	-62.22638889	-58.39333333	B	1/30/2010	13:23:00	GEPE	COPA
7	PTT	-62.24	-58.40416667	A	1/30/2010	16:49:00	GEPE	COPA
7	PTT	-62.17583333	-58.44777778	3	1/30/2010	19:08:00	GEPE	COPA
7	PTT	-62.175	-58.45305556	2	1/30/2010	19:33:00	GEPE	COPA
7	PTT	-62.17694444	-58.44111111	2	1/30/2010	20:34:00	GEPE	COPA
7	PTT	-62.17555556	-58.44777778	2	1/30/2010	20:49:00	GEPE	COPA
7	PTT	-62.17805556	-58.45166667	2	1/30/2010	21:14:00	GEPE	COPA
7	PTT	-62.17222222	-58.40833333	A	1/30/2010	21:20:00	GEPE	COPA
7	PTT	-62.17444444	-58.45222222	3	1/30/2010	22:15:00	GEPE	COPA
7	PTT	-62.17638889	-58.45194444	3	1/30/2010	23:04:00	GEPE	COPA
7	PTT	-62.17222222	-58.43972222	2	1/30/2010	23:23:00	GEPE	COPA
7	PTT	-62.17527778	-58.44638889	3	1/30/2010	23:55:00	GEPE	COPA
7	PTT	-62.17583333	-58.44444444	A	1/31/2010	00:05:00	GEPE	COPA
7	PTT	-62.17583333	-58.44472222	2	1/31/2010	01:46:00	GEPE	COPA
7	PTT	-62.17416667	-58.44388889	B	1/31/2010	02:42:00	GEPE	COPA
7	PTT	-62.18083333	-58.405	B	1/31/2010	03:18:00	GEPE	COPA
7	PTT	-62.16333333	-58.45138889	B	1/31/2010	03:50:00	GEPE	COPA
7	PTT	-62.1775	-58.45388889	2	1/31/2010	05:00:00	GEPE	COPA
7	PTT	-62.22972222	-58.33972222	B	1/31/2010	05:28:00	GEPE	COPA
7	PTT	-62.17888889	-58.44777778	2	1/31/2010	06:26:00	GEPE	COPA
7	PTT	-62.19166667	-58.43777778	B	1/31/2010	06:39:00	GEPE	COPA
7	PTT	-62.17638889	-58.44638889	3	1/31/2010	07:11:00	GEPE	COPA
7	PTT	-62.18055556	-58.44	2	1/31/2010	07:17:00	GEPE	COPA
7	PTT	-62.17472222	-58.45333333	3	1/31/2010	08:06:00	GEPE	COPA
7	PTT	-62.17583333	-58.45777778	1	1/31/2010	08:54:00	GEPE	COPA
7	PTT	-62.22833333	-58.39916667	2	1/31/2010	10:38:00	GEPE	COPA
7	PTT	-62.09	-58.32277778	B	1/31/2010	17:17:00	GEPE	COPA
7	PTT	-62.12083333	-58.41444444	B	1/31/2010	19:21:00	GEPE	COPA
7	PTT	-62.18055556	-58.42305556	0	1/31/2010	20:25:00	GEPE	COPA
7	PTT	-62.17805556	-58.46583333	B	1/31/2010	20:34:00	GEPE	COPA
7	PTT	-62.16555556	-58.45	1	1/31/2010	21:02:00	GEPE	COPA
7	PTT	-62.175	-58.44361111	2	1/31/2010	21:03:00	GEPE	COPA
7	PTT	-62.17666667	-58.44388889	3	1/31/2010	21:51:00	GEPE	COPA
7	PTT	-62.17777778	-58.45138889	1	1/31/2010	22:15:00	GEPE	COPA
7	PTT	-62.17555556	-58.445	3	1/31/2010	22:42:00	GEPE	COPA
7	PTT	-62.17583333	-58.44805556	2	1/31/2010	22:43:00	GEPE	COPA
7	PTT	-62.17472222	-58.44472222	3	1/31/2010	23:31:00	GEPE	COPA
7	PTT	-62.18444444	-58.40111111	1	2/1/2010	01:32:00	GEPE	COPA
7	PTT	-62.17527778	-58.45083333	B	2/1/2010	02:32:00	GEPE	COPA
7	PTT	-62.1825	-58.48694444	B	2/1/2010	03:17:00	GEPE	COPA
7	PTT	-62.19277778	-58.3475	0	2/1/2010	04:34:00	GEPE	COPA
7	PTT	-62.17527778	-58.445	3	2/1/2010	06:04:00	GEPE	COPA
7	PTT	-62.17666667	-58.4425	1	2/1/2010	06:16:00	GEPE	COPA
7	PTT	-62.17444444	-58.44861111	A	2/1/2010	06:54:00	GEPE	COPA
7	PTT	-62.17805556	-58.44277778	3	2/1/2010	07:00:00	GEPE	COPA
7	PTT	-62.17472222	-58.45	3	2/1/2010	07:44:00	GEPE	COPA
8	PTT	-62.17444444	-58.41611111	1	2/7/2010	16:07:00	GEPE	COPA
8	PTT	-62.15416667	-58.34	B	2/7/2010	17:05:00	GEPE	COPA
8	PTT	-62.17472222	-58.44972222	2	2/7/2010	17:36:00	GEPE	COPA
8	PTT	-62.1775	-58.44416667	3	2/7/2010	17:44:00	GEPE	COPA
8	PTT	-62.17694444	-58.44416667	3	2/7/2010	17:57:00	GEPE	COPA
8	PTT	-62.17944444	-58.44416667	2	2/7/2010	18:41:00	GEPE	COPA
8	PTT	-62.17694444	-58.44527778	3	2/7/2010	19:17:00	GEPE	COPA
8	PTT	-62.17555556	-58.4375	2	2/7/2010	19:23:00	GEPE	COPA
8	PTT	-62.17722222	-58.44805556	3	2/7/2010	19:38:00	GEPE	COPA
8	PTT	-62.1775	-58.43722222	2	2/7/2010	20:19:00	GEPE	COPA
8	PTT	-62.17888889	-58.44388889	3	2/7/2010	20:47:00	GEPE	COPA
8	PTT	-62.17722222	-58.44	3	2/7/2010	20:54:00	GEPE	COPA
8	PTT	-62.1775	-58.445	2	2/7/2010	21:03:00	GEPE	COPA
8	PTT	-62.17694444	-58.44555556	3	2/7/2010	21:19:00	GEPE	COPA
8	PTT	-62.17694444	-58.44638889	3	2/7/2010	21:57:00	GEPE	COPA
8	PTT	-62.17583333	-58.43805556	2	2/7/2010	22:00:00	GEPE	COPA
8	PTT	-62.1775	-58.44694444	3	2/7/2010	22:27:00	GEPE	COPA
8	PTT	-62.17722222	-58.43805556	2	2/7/2010	22:33:00	GEPE	COPA
8	PTT	-62.17666667	-58.4475	1	2/7/2010	22:43:00	GEPE	COPA
8	PTT	-62.17861111	-58.44472222	3	2/7/2010	22:58:00	GEPE	COPA
8	PTT	-62.17666667	-58.44666667	3	2/7/2010	23:38:00	GEPE	COPA
8	PTT	-62.1775	-58.44472222	3	2/8/2010	00:07:00	GEPE	COPA
8	PTT	-62.17805556	-58.45888889	1	2/8/2010	00:12:00	GEPE	COPA
8	PTT	-62.17666667	-58.44638889	3	2/8/2010	00:22:00	GEPE	COPA
8	PTT	-62.18083333	-58.46666667	1	2/8/2010	00:39:00	GEPE	COPA
8	PTT	-62.17805556	-58.44416667	3	2/8/2010	01:15:00	GEPE	COPA
8	PTT	-62.17638889	-58.45055556	3	2/8/2010	01:19:00	GEPE	COPA
8	PTT	-62.17805556	-58.44666667	3	2/8/2010	01:46:00	GEPE	COPA
8	PTT	-62.17805556	-58.44833333	3	2/8/2010	01:50:00	GEPE	COPA
8	PTT	-62.17694444	-58.44444444	3	2/8/2010	02:04:00	GEPE	COPA
8	PTT	-62.1775	-58.44027778	2	2/8/2010	02:17:00	GEPE	COPA
8	PTT	-62.17861111	-58.44916667	2	2/8/2010	02:55:00	GEPE	COPA
8	PTT	-62.17722222	-58.44388889	3	2/8/2010	03:00:00	GEPE	COPA
8	PTT	-62.17666667	-58.44222222	1	2/8/2010	03:24:00	GEPE	COPA
8	PTT	-62.17638889	-58.44666667	3	2/8/2010	03:28:00	GEPE	COPA
8	PTT	-62.17388889	-58.45166667	A	2/8/2010	03:46:00	GEPE	COPA
8	PTT	-62.1775	-58.445	3	2/8/2010	03:56:00	GEPE	COPA
8	PTT	-62.17777778	-58.43611111	1	2/8/2010	04:35:00	GEPE	COPA
8	PTT	-62.17777778	-58.44694444	2	2/8/2010	05:02:00	GEPE	COPA
8	PTT	-62.17722222	-58.44638889	3	2/8/2010	05:09:00	GEPE	COPA
8	PTT	-62.17666667	-58.44916667	3	2/8/2010	05:36:00	GEPE	COPA
8	PTT	-62.18	-58.44027778	2	2/8/2010	06:12:00	GEPE	COPA
8	PTT	-62.17694444	-58.44611111	3	2/8/2010	06:41:00	GEPE	COPA
8	PTT	-62.17777778	-58.44555556	A	2/8/2010	06:51:00	GEPE	COPA
8	PTT	-62.17722222	-58.44666667	3	2/8/2010	07:16:00	GEPE	COPA
8	PTT	-62.17805556	-58.4475	3	2/8/2010	07:51:00	GEPE	COPA
8	PTT	-62.17666667	-58.44777778	3	2/8/2010	08:21:00	GEPE	COPA
8	PTT	-62.20166667	-58.31472222	A	2/8/2010	09:32:00	GEPE	COPA
8	PTT	-62.17638889	-58.34972222	B	2/8/2010	11:10:00	GEPE	COPA
8	PTT	-62.13111111	-58.40638889	A	2/8/2010	13:30:00	GEPE	COPA
8	PTT	-62.15333333	-58.39111111	A	2/8/2010	14:12:00	GEPE	COPA
8	PTT	-62.16277778	-58.40111111	1	2/8/2010	15:10:00	GEPE	COPA
8	PTT	-62.185	-58.32861111	B	2/8/2010	15:29:00	GEPE	COPA
8	PTT	-62.16305556	-58.38472222	0	2/8/2010	15:55:00	GEPE	COPA
8	PTT	-62.17722222	-58.45	2	2/8/2010	16:49:00	GEPE	COPA
8	PTT	-62.17805556	-58.44888889	3	2/8/2010	17:13:00	GEPE	COPA
8	PTT	-62.17888889	-58.44444444	3	2/8/2010	17:34:00	GEPE	COPA
8	PTT	-62.1775	-58.44388889	A	2/8/2010	17:44:00	GEPE	COPA
8	PTT	-62.1775	-58.44583333	3	2/8/2010	18:31:00	GEPE	COPA
8	PTT	-62.17888889	-58.45027778	1	2/8/2010	18:52:00	GEPE	COPA
8	PTT	-62.18111111	-58.43888889	B	2/8/2010	19:16:00	GEPE	COPA
8	PTT	-62.17722222	-58.44805556	3	2/8/2010	19:27:00	GEPE	COPA
8	PTT	-62.17527778	-58.44416667	2	2/8/2010	20:24:00	GEPE	COPA
8	PTT	-62.17694444	-58.44444444	3	2/8/2010	20:33:00	GEPE	COPA
8	PTT	-62.17722222	-58.445	3	2/8/2010	21:08:00	GEPE	COPA
8	PTT	-62.1775	-58.44638889	3	2/8/2010	21:37:00	GEPE	COPA
8	PTT	-62.17888889	-58.44388889	2	2/8/2010	21:49:00	GEPE	COPA
8	PTT	-62.17638889	-58.44694444	3	2/8/2010	22:05:00	GEPE	COPA
8	PTT	-62.17666667	-58.44611111	A	2/8/2010	22:10:00	GEPE	COPA
8	PTT	-62.17694444	-58.44194444	2	2/8/2010	22:31:00	GEPE	COPA
8	PTT	-62.17722222	-58.44583333	2	2/8/2010	22:49:00	GEPE	COPA
8	PTT	-62.1775	-58.45305556	2	2/8/2010	23:16:00	GEPE	COPA
8	PTT	-62.17666667	-58.44666667	3	2/8/2010	23:28:00	GEPE	COPA
8	PTT	-62.17611111	-58.445	3	2/8/2010	23:45:00	GEPE	COPA
8	PTT	-62.17361111	-58.45027778	B	2/8/2010	23:50:00	GEPE	COPA
8	PTT	-62.17666667	-58.44722222	3	2/9/2010	00:11:00	GEPE	COPA
8	PTT	-62.18638889	-58.4125	A	2/9/2010	00:27:00	GEPE	COPA
8	PTT	-62.17666667	-58.44638889	3	2/9/2010	00:56:00	GEPE	COPA
8	PTT	-62.17638889	-58.45083333	3	2/9/2010	01:07:00	GEPE	COPA
8	PTT	-62.17611111	-58.4475	3	2/9/2010	01:24:00	GEPE	COPA
8	PTT	-62.17777778	-58.45194444	2	2/9/2010	01:26:00	GEPE	COPA
8	PTT	-62.17694444	-58.44444444	3	2/9/2010	01:52:00	GEPE	COPA
8	PTT	-62.17722222	-58.44555556	2	2/9/2010	02:35:00	GEPE	COPA
8	PTT	-62.17638889	-58.44527778	3	2/9/2010	02:50:00	GEPE	COPA
8	PTT	-62.17666667	-58.44416667	A	2/9/2010	03:01:00	GEPE	COPA
8	PTT	-62.17694444	-58.44888889	3	2/9/2010	03:04:00	GEPE	COPA
8	PTT	-62.1775	-58.44388889	3	2/9/2010	03:34:00	GEPE	COPA
8	PTT	-62.17694444	-58.44527778	3	2/9/2010	03:44:00	GEPE	COPA
8	PTT	-62.18111111	-58.44361111	B	2/9/2010	04:14:00	GEPE	COPA
8	PTT	-62.16944444	-58.445	B	2/9/2010	04:41:00	GEPE	COPA
8	PTT	-62.1775	-58.44611111	3	2/9/2010	04:44:00	GEPE	COPA
8	PTT	-62.17722222	-58.44527778	3	2/9/2010	05:24:00	GEPE	COPA
8	PTT	-62.1775	-58.44305556	2	2/9/2010	05:51:00	GEPE	COPA
8	PTT	-62.17666667	-58.44138889	3	2/9/2010	06:17:00	GEPE	COPA
8	PTT	-62.17666667	-58.44611111	3	2/9/2010	06:26:00	GEPE	COPA
8	PTT	-62.17722222	-58.44583333	3	2/9/2010	07:05:00	GEPE	COPA
8	PTT	-62.17638889	-58.44583333	3	2/9/2010	07:30:00	GEPE	COPA
8	PTT	-62.17666667	-58.44722222	3	2/9/2010	07:58:00	GEPE	COPA
8	PTT	-62.16777778	-58.50611111	1	2/9/2010	09:09:00	GEPE	COPA
8	PTT	-62.36861111	-58.17194444	3	2/9/2010	15:01:00	GEPE	COPA
8	PTT	-62.43083333	-58.51972222	0	2/9/2010	15:44:00	GEPE	COPA
8	PTT	-62.17722222	-58.44333333	3	2/9/2010	19:15:00	GEPE	COPA
8	PTT	-62.18	-58.41916667	1	2/9/2010	20:00:00	GEPE	COPA
8	PTT	-62.17583333	-58.44583333	3	2/9/2010	20:08:00	GEPE	COPA
8	PTT	-62.19194444	-58.41777778	B	2/9/2010	20:44:00	GEPE	COPA
8	PTT	-62.17694444	-58.44583333	3	2/9/2010	20:56:00	GEPE	COPA
8	PTT	-62.17805556	-58.44805556	2	2/9/2010	21:15:00	GEPE	COPA
8	PTT	-62.17694444	-58.44388889	3	2/9/2010	21:42:00	GEPE	COPA
8	PTT	-62.17583333	-58.44194444	2	2/9/2010	22:21:00	GEPE	COPA
8	PTT	-62.17888889	-58.44666667	2	2/9/2010	22:38:00	GEPE	COPA
8	PTT	-62.17694444	-58.44916667	3	2/9/2010	22:56:00	GEPE	COPA
8	PTT	-62.17694444	-58.44555556	3	2/9/2010	23:16:00	GEPE	COPA
8	PTT	-62.17666667	-58.44388889	3	2/9/2010	23:21:00	GEPE	COPA
8	PTT	-62.17666667	-58.44722222	3	2/10/2010	00:01:00	GEPE	COPA
8	PTT	-62.17638889	-58.44361111	3	2/10/2010	00:36:00	GEPE	COPA
8	PTT	-62.17611111	-58.44805556	3	2/10/2010	00:57:00	GEPE	COPA
8	PTT	-62.17777778	-58.44305556	3	2/10/2010	01:00:00	GEPE	COPA
8	PTT	-62.17805556	-58.44666667	2	2/10/2010	01:01:00	GEPE	COPA
8	PTT	-62.17777778	-58.44333333	3	2/10/2010	01:41:00	GEPE	COPA
8	PTT	-62.17666667	-58.44166667	3	2/10/2010	02:15:00	GEPE	COPA
8	PTT	-62.17722222	-58.44444444	3	2/10/2010	02:39:00	GEPE	COPA
8	PTT	-62.1825	-58.45055556	B	2/10/2010	02:40:00	GEPE	COPA
8	PTT	-62.17611111	-58.44694444	3	2/10/2010	02:40:00	GEPE	COPA
8	PTT	-62.17666667	-58.44555556	3	2/10/2010	03:24:00	GEPE	COPA
8	PTT	-62.17833333	-58.44888889	3	2/10/2010	03:31:00	GEPE	COPA
8	PTT	-62.17388889	-58.44638889	A	2/10/2010	04:15:00	GEPE	COPA
8	PTT	-62.17944444	-58.4325	1	2/10/2010	04:20:00	GEPE	COPA
8	PTT	-62.17722222	-58.44361111	3	2/10/2010	05:11:00	GEPE	COPA
8	PTT	-62.17888889	-58.44972222	2	2/10/2010	05:30:00	GEPE	COPA
8	PTT	-62.17722222	-58.44777778	3	2/10/2010	05:53:00	GEPE	COPA
8	PTT	-62.17777778	-58.44416667	3	2/10/2010	06:02:00	GEPE	COPA
8	PTT	-62.17694444	-58.44666667	3	2/10/2010	06:54:00	GEPE	COPA
8	PTT	-62.17777778	-58.44611111	3	2/10/2010	07:09:00	GEPE	COPA
8	PTT	-62.17777778	-58.44777778	3	2/10/2010	07:34:00	GEPE	COPA
8	PTT	-62.17555556	-58.44972222	1	2/10/2010	08:35:00	GEPE	COPA
8	PTT	-62.17722222	-58.44861111	3	2/10/2010	08:50:00	GEPE	COPA
8	PTT	-62.1775	-58.4425	2	2/10/2010	09:13:00	GEPE	COPA
8	PTT	-62.38611111	-58.19388889	B	2/10/2010	13:51:00	GEPE	COPA
8	PTT	-62.40111111	-58.145	A	2/10/2010	14:47:00	GEPE	COPA
8	PTT	-62.40583333	-58.23611111	B	2/10/2010	16:35:00	GEPE	COPA
8	PTT	-62.39222222	-58.23305556	B	2/10/2010	17:16:00	GEPE	COPA
8	PTT	-62.17694444	-58.41638889	1	2/10/2010	20:43:00	GEPE	COPA
8	PTT	-62.21777778	-58.39583333	B	2/11/2010	10:12:00	GEPE	COPA
8	PTT	-62.21611111	-58.365	B	2/11/2010	10:29:00	GEPE	COPA
8	PTT	-62.26361111	-58.38916667	0	2/11/2010	11:53:00	GEPE	COPA
8	PTT	-62.2975	-58.37722222	B	2/11/2010	12:14:00	GEPE	COPA
8	PTT	-62.31361111	-58.31555556	B	2/11/2010	12:55:00	GEPE	COPA
8	PTT	-62.33333333	-58.22861111	2	2/11/2010	13:40:00	GEPE	COPA
8	PTT	-62.33555556	-58.21694444	B	2/11/2010	14:38:00	GEPE	COPA
8	PTT	-62.34638889	-58.23666667	B	2/11/2010	15:24:00	GEPE	COPA
8	PTT	-62.30888889	-57.9725	B	2/11/2010	16:24:00	GEPE	COPA
8	PTT	-62.31888889	-58.26083333	B	2/11/2010	17:04:00	GEPE	COPA
8	PTT	-62.14944444	-58.42694444	A	2/11/2010	19:42:00	GEPE	COPA
8	PTT	-62.17722222	-58.43861111	1	2/11/2010	20:22:00	GEPE	COPA
8	PTT	-62.1825	-58.44777778	2	2/11/2010	20:33:00	GEPE	COPA
8	PTT	-62.17638889	-58.44361111	1	2/11/2010	20:33:00	GEPE	COPA
8	PTT	-62.17638889	-58.44472222	2	2/11/2010	20:53:00	GEPE	COPA
8	PTT	-62.17583333	-58.45416667	2	2/11/2010	21:00:00	GEPE	COPA
8	PTT	-62.1775	-58.44277778	2	2/11/2010	22:01:00	GEPE	COPA
8	PTT	-62.17555556	-58.445	3	2/11/2010	22:12:00	GEPE	COPA
8	PTT	-62.17638889	-58.44861111	3	2/11/2010	22:15:00	GEPE	COPA
8	PTT	-62.17777778	-58.44861111	3	2/11/2010	22:34:00	GEPE	COPA
8	PTT	-62.1775	-58.44833333	A	2/11/2010	22:37:00	GEPE	COPA
8	PTT	-62.17638889	-58.44527778	3	2/11/2010	22:56:00	GEPE	COPA
8	PTT	-62.17694444	-58.44527778	3	2/11/2010	23:42:00	GEPE	COPA
8	PTT	-62.17916667	-58.45777778	2	2/11/2010	23:51:00	GEPE	COPA
8	PTT	-62.17694444	-58.44333333	3	2/11/2010	23:55:00	GEPE	COPA
8	PTT	-62.17638889	-58.44222222	3	2/12/2010	00:14:00	GEPE	COPA
8	PTT	-62.18111111	-58.45555556	1	2/12/2010	00:15:00	GEPE	COPA
8	PTT	-62.17805556	-58.44555556	3	2/12/2010	00:36:00	GEPE	COPA
8	PTT	-62.17638889	-58.45222222	1	2/12/2010	01:30:00	GEPE	COPA
8	PTT	-62.17638889	-58.44555556	3	2/12/2010	01:33:00	GEPE	COPA
8	PTT	-62.17805556	-58.43805556	2	2/12/2010	01:52:00	GEPE	COPA
8	PTT	-62.17722222	-58.43972222	3	2/12/2010	01:53:00	GEPE	COPA
8	PTT	-62.17722222	-58.44666667	3	2/12/2010	02:17:00	GEPE	COPA
8	PTT	-62.17805556	-58.44333333	3	2/12/2010	03:02:00	GEPE	COPA
8	PTT	-62.17805556	-58.44888889	2	2/12/2010	03:10:00	GEPE	COPA
8	PTT	-62.18111111	-58.45444444	1	2/12/2010	03:11:00	GEPE	COPA
8	PTT	-62.17888889	-58.44638889	1	2/12/2010	03:31:00	GEPE	COPA
8	PTT	-62.17694444	-58.44722222	3	2/12/2010	03:32:00	GEPE	COPA
8	PTT	-62.17694444	-58.4475	3	2/12/2010	04:49:00	GEPE	COPA
8	PTT	-62.175	-58.45722222	1	2/12/2010	04:50:00	GEPE	COPA
8	PTT	-62.17805556	-58.44416667	2	2/12/2010	05:09:00	GEPE	COPA
8	PTT	-62.17777778	-58.44416667	3	2/12/2010	05:13:00	GEPE	COPA
8	PTT	-62.1775	-58.40305556	2	2/12/2010	06:27:00	GEPE	COPA
8	PTT	-62.16722222	-58.49833333	1	2/12/2010	06:29:00	GEPE	COPA
8	PTT	-62.22361111	-58.36722222	0	2/12/2010	06:48:00	GEPE	COPA
8	PTT	-62.03027778	-58.66416667	A	2/12/2010	06:54:00	GEPE	COPA
8	PTT	-62.15222222	-58.54305556	0	2/12/2010	08:08:00	GEPE	COPA
8	PTT	-62.16527778	-58.44972222	0	2/12/2010	08:12:00	GEPE	COPA
8	PTT	-62.20222222	-58.34472222	0	2/12/2010	08:27:00	GEPE	COPA
8	PTT	-62.20333333	-58.35222222	A	2/12/2010	09:48:00	GEPE	COPA
8	PTT	-62.23333333	-58.30444444	0	2/12/2010	11:29:00	GEPE	COPA
8	PTT	-61.89333333	-58.65888889	B	2/12/2010	13:33:00	GEPE	COPA
8	PTT	-62.14555556	-58.39861111	A	2/12/2010	14:28:00	GEPE	COPA
8	PTT	-62.18	-58.425	A	2/12/2010	15:13:00	GEPE	COPA
8	PTT	-62.17777778	-58.46277778	1	2/12/2010	16:08:00	GEPE	COPA
8	PTT	-62.20222222	-58.53611111	0	2/12/2010	16:54:00	GEPE	COPA
8	PTT	-62.12527778	-58.63388889	0	2/12/2010	17:17:00	GEPE	COPA
8	PTT	-62.11222222	-58.34027778	0	2/12/2010	17:49:00	GEPE	COPA
8	PTT	-62.2	-58.48833333	1	2/12/2010	18:34:00	GEPE	COPA
8	PTT	-62.20861111	-58.35555556	0	2/12/2010	18:42:00	GEPE	COPA
8	PTT	-62.13111111	-58.26722222	0	2/12/2010	18:56:00	GEPE	COPA
8	PTT	-62.16722222	-58.43305556	0	2/12/2010	19:26:00	GEPE	COPA
8	PTT	-62.16472222	-58.46277778	0	2/12/2010	20:10:00	GEPE	COPA
8	PTT	-62.18388889	-58.49444444	A	2/12/2010	20:10:00	GEPE	COPA
8	PTT	-62.19805556	-58.5825	1	2/12/2010	20:20:00	GEPE	COPA
8	PTT	-62.18111111	-58.44138889	1	2/12/2010	20:32:00	GEPE	COPA
8	PTT	-62.17472222	-58.44333333	3	2/12/2010	20:35:00	GEPE	COPA
8	PTT	-62.18222222	-58.45111111	1	2/12/2010	21:05:00	GEPE	COPA
8	PTT	-62.17638889	-58.44777778	2	2/12/2010	21:50:00	GEPE	COPA
8	PTT	-62.17611111	-58.44055556	3	2/12/2010	21:54:00	GEPE	COPA
8	PTT	-62.17583333	-58.44472222	3	2/12/2010	22:00:00	GEPE	COPA
8	PTT	-62.1775	-58.44722222	3	2/12/2010	22:12:00	GEPE	COPA
8	PTT	-62.16888889	-58.41194444	1	2/12/2010	22:13:00	GEPE	COPA
8	PTT	-62.17527778	-58.44527778	2	2/12/2010	22:47:00	GEPE	COPA
8	PTT	-62.17694444	-58.44944444	2	2/12/2010	23:32:00	GEPE	COPA
8	PTT	-62.18472222	-58.41472222	1	2/12/2010	23:40:00	GEPE	COPA
8	PTT	-62.17666667	-58.44333333	3	2/12/2010	23:50:00	GEPE	COPA
8	PTT	-62.17638889	-58.46638889	1	2/12/2010	23:51:00	GEPE	COPA
8	PTT	-62.17611111	-58.44833333	3	2/13/2010	00:25:00	GEPE	COPA
8	PTT	-62.17361111	-58.46638889	1	2/13/2010	01:11:00	GEPE	COPA
8	PTT	-62.17638889	-58.44138889	3	2/13/2010	01:13:00	GEPE	COPA
8	PTT	-62.16472222	-58.42222222	0	2/13/2010	01:18:00	GEPE	COPA
8	PTT	-62.18166667	-58.44972222	2	2/13/2010	01:30:00	GEPE	COPA
8	PTT	-62.18222222	-58.4475	2	2/13/2010	01:30:00	GEPE	COPA
8	PTT	-62.17694444	-58.44694444	3	2/13/2010	02:06:00	GEPE	COPA
8	PTT	-62.17805556	-58.44666667	3	2/13/2010	02:51:00	GEPE	COPA
8	PTT	-62.185	-58.45083333	1	2/13/2010	02:57:00	GEPE	COPA
8	PTT	-62.17861111	-58.44388889	3	2/13/2010	03:09:00	GEPE	COPA
8	PTT	-62.17333333	-58.51305556	A	2/13/2010	03:09:00	GEPE	COPA
8	PTT	-62.19361111	-58.34555556	1	2/13/2010	04:31:00	GEPE	COPA
8	PTT	-62.20611111	-58.33305556	0	2/13/2010	04:45:00	GEPE	COPA
8	PTT	-62.19027778	-58.355	1	2/13/2010	04:45:00	GEPE	COPA
8	PTT	-62.2075	-58.28472222	B	2/13/2010	06:24:00	GEPE	COPA
8	PTT	-62.21972222	-58.29555556	A	2/13/2010	06:31:00	GEPE	COPA
8	PTT	-62.19861111	-58.40277778	2	2/13/2010	07:49:00	GEPE	COPA
8	PTT	-62.17694444	-58.44361111	3	2/13/2010	09:27:00	GEPE	COPA
8	PTT	-62.1775	-58.44638889	3	2/13/2010	09:44:00	GEPE	COPA
8	PTT	-62.17777778	-58.44583333	3	2/13/2010	11:08:00	GEPE	COPA
8	PTT	-62.16972222	-58.47666667	A	2/13/2010	11:26:00	GEPE	COPA
8	PTT	-62.17722222	-58.44916667	B	2/13/2010	12:36:00	GEPE	COPA
8	PTT	-62.17666667	-58.44666667	3	2/13/2010	13:22:00	GEPE	COPA
8	PTT	-62.17861111	-58.45055556	3	2/13/2010	14:17:00	GEPE	COPA
8	PTT	-62.17777778	-58.44916667	3	2/13/2010	15:02:00	GEPE	COPA
8	PTT	-62.01833333	-58.51861111	B	2/13/2010	16:44:00	GEPE	COPA
8	PTT	-62.1875	-58.45083333	B	2/13/2010	16:54:00	GEPE	COPA
8	PTT	-62.21611111	-58.34388889	B	2/13/2010	17:40:00	GEPE	COPA
8	PTT	-62.22972222	-58.33444444	0	2/13/2010	18:22:00	GEPE	COPA
8	PTT	-62.21305556	-58.28361111	A	2/13/2010	19:19:00	GEPE	COPA
8	PTT	-62.19777778	-58.32111111	B	2/13/2010	20:04:00	GEPE	COPA
8	PTT	-62.185	-58.64166667	B	2/13/2010	20:04:00	GEPE	COPA
8	PTT	-62.19333333	-58.40222222	B	2/13/2010	20:04:00	GEPE	COPA
8	PTT	-62.22222222	-58.31305556	B	2/13/2010	20:13:00	GEPE	COPA
8	PTT	-62.21055556	-58.34444444	B	2/13/2010	20:58:00	GEPE	COPA
8	PTT	-62.17	-58.42666667	A	2/13/2010	21:47:00	GEPE	COPA
8	PTT	-62.18833333	-58.41388889	A	2/13/2010	21:49:00	GEPE	COPA
8	PTT	-62.17944444	-58.445	2	2/13/2010	22:36:00	GEPE	COPA
8	PTT	-62.17777778	-58.44333333	2	2/13/2010	23:14:00	GEPE	COPA
8	PTT	-62.18194444	-58.44083333	B	2/13/2010	23:28:00	GEPE	COPA
8	PTT	-62.17805556	-58.44861111	3	2/13/2010	23:30:00	GEPE	COPA
8	PTT	-62.17777778	-58.445	3	2/14/2010	00:53:00	GEPE	COPA
8	PTT	-62.1775	-58.44777778	3	2/14/2010	01:00:00	GEPE	COPA
8	PTT	-62.17722222	-58.44916667	2	2/14/2010	01:07:00	GEPE	COPA
8	PTT	-62.18277778	-58.43666667	B	2/14/2010	01:08:00	GEPE	COPA
8	PTT	-62.17777778	-58.44222222	3	2/14/2010	01:55:00	GEPE	COPA
8	PTT	-62.17861111	-58.44555556	2	2/14/2010	02:32:00	GEPE	COPA
8	PTT	-62.17805556	-58.44277778	3	2/14/2010	02:42:00	GEPE	COPA
8	PTT	-62.17694444	-58.44583333	3	2/14/2010	02:44:00	GEPE	COPA
8	PTT	-62.17388889	-58.44333333	B	2/14/2010	02:45:00	GEPE	COPA
8	PTT	-62.17472222	-58.44916667	2	2/14/2010	02:46:00	GEPE	COPA
8	PTT	-62.175	-58.44472222	2	2/14/2010	03:38:00	GEPE	COPA
8	PTT	-62.17944444	-58.44277778	A	2/14/2010	04:09:00	GEPE	COPA
8	PTT	-62.17805556	-58.44361111	1	2/14/2010	04:22:00	GEPE	COPA
8	PTT	-62.17777778	-58.44861111	3	2/14/2010	04:25:00	GEPE	COPA
8	PTT	-62.17694444	-58.44416667	2	2/14/2010	05:47:00	GEPE	COPA
8	PTT	-62.17722222	-58.4475	2	2/14/2010	06:00:00	GEPE	COPA
8	PTT	-62.17638889	-58.44555556	2	2/14/2010	06:05:00	GEPE	COPA
8	PTT	-62.17694444	-58.44638889	3	2/14/2010	07:27:00	GEPE	COPA
8	PTT	-62.17722222	-58.4475	3	2/14/2010	07:40:00	GEPE	COPA
8	PTT	-62.17777778	-58.44444444	3	2/14/2010	07:47:00	GEPE	COPA
8	PTT	-62.18888889	-58.38666667	2	2/14/2010	10:48:00	GEPE	COPA
8	PTT	-62.22	-58.41833333	B	2/14/2010	11:02:00	GEPE	COPA
8	PTT	-62.2475	-58.40527778	A	2/14/2010	13:10:00	GEPE	COPA
8	PTT	-62.2275	-58.36194444	B	2/14/2010	14:10:00	GEPE	COPA
8	PTT	-62.20444444	-58.40916667	B	2/14/2010	14:50:00	GEPE	COPA
8	PTT	-62.17361111	-58.41916667	1	2/14/2010	15:48:00	GEPE	COPA
8	PTT	-62.17888889	-58.44583333	3	2/14/2010	16:28:00	GEPE	COPA
8	PTT	-62.17666667	-58.44638889	3	2/14/2010	16:33:00	GEPE	COPA
8	PTT	-62.17166667	-58.44861111	1	2/14/2010	17:28:00	GEPE	COPA
8	PTT	-62.17777778	-58.44638889	3	2/14/2010	18:09:00	GEPE	COPA
8	PTT	-62.1775	-58.44583333	3	2/14/2010	18:13:00	GEPE	COPA
8	PTT	-62.17555556	-58.44694444	3	2/14/2010	18:16:00	GEPE	COPA
8	PTT	-62.17555556	-58.45333333	2	2/14/2010	19:07:00	GEPE	COPA
8	PTT	-62.16138889	-58.43027778	A	2/14/2010	19:42:00	GEPE	COPA
8	PTT	-62.17833333	-58.44638889	3	2/14/2010	19:48:00	GEPE	COPA
8	PTT	-62.17777778	-58.44666667	1	2/14/2010	19:51:00	GEPE	COPA
8	PTT	-62.17694444	-58.45	3	2/14/2010	19:57:00	GEPE	COPA
8	PTT	-62.17555556	-58.44527778	1	2/14/2010	20:45:00	GEPE	COPA
8	PTT	-62.17805556	-58.44416667	2	2/14/2010	21:11:00	GEPE	COPA
8	PTT	-62.17777778	-58.43972222	1	2/14/2010	21:26:00	GEPE	COPA
8	PTT	-62.17305556	-58.445	B	2/14/2010	21:29:00	GEPE	COPA
8	PTT	-62.17527778	-58.44027778	1	2/14/2010	21:38:00	GEPE	COPA
8	PTT	-62.17055556	-58.42194444	A	2/14/2010	22:24:00	GEPE	COPA
8	PTT	-62.17666667	-58.44638889	3	2/14/2010	22:52:00	GEPE	COPA
8	PTT	-62.17694444	-58.44305556	1	2/14/2010	23:04:00	GEPE	COPA
8	PTT	-62.17722222	-58.44888889	3	2/14/2010	23:10:00	GEPE	COPA
8	PTT	-62.17861111	-58.44666667	2	2/14/2010	23:17:00	GEPE	COPA
8	PTT	-62.17666667	-58.44694444	3	2/15/2010	00:04:00	GEPE	COPA
8	PTT	-62.17833333	-58.44638889	3	2/15/2010	00:33:00	GEPE	COPA
8	PTT	-62.17305556	-58.43527778	A	2/15/2010	00:41:00	GEPE	COPA
8	PTT	-62.17916667	-58.4475	1	2/15/2010	00:42:00	GEPE	COPA
8	PTT	-62.17666667	-58.45083333	3	2/15/2010	00:49:00	GEPE	COPA
8	PTT	-62.17888889	-58.43333333	2	2/15/2010	01:46:00	GEPE	COPA
8	PTT	-62.17888889	-58.43805556	1	2/15/2010	02:11:00	GEPE	COPA
8	PTT	-62.1775	-58.45	2	2/15/2010	02:21:00	GEPE	COPA
8	PTT	-62.17805556	-58.45027778	3	2/15/2010	02:21:00	GEPE	COPA
8	PTT	-62.17833333	-58.445	3	2/15/2010	02:32:00	GEPE	COPA
8	PTT	-62.17916667	-58.44055556	3	2/15/2010	02:33:00	GEPE	COPA
8	PTT	-62.1775	-58.44638889	1	2/15/2010	03:26:00	GEPE	COPA
8	PTT	-62.1825	-58.50722222	A	2/15/2010	03:49:00	GEPE	COPA
8	PTT	-61.87666667	-58.94583333	B	2/15/2010	04:06:00	GEPE	COPA
8	PTT	-62.1975	-58.40305556	1	2/15/2010	04:13:00	GEPE	COPA
8	PTT	-62.19138889	-58.32722222	B	2/15/2010	07:04:00	GEPE	COPA
8	PTT	-62.21111111	-58.24111111	B	2/15/2010	07:19:00	GEPE	COPA
8	PTT	-62.19611111	-58.31083333	B	2/15/2010	07:21:00	GEPE	COPA
8	PTT	-62.16916667	-58.56166667	A	2/15/2010	07:38:00	GEPE	COPA
8	PTT	-61.82777778	-58.75805556	B	2/15/2010	08:50:00	GEPE	COPA
8	PTT	-62.17583333	-58.45611111	1	2/15/2010	08:56:00	GEPE	COPA
9	PTT	-62.453	-60.803	B	12/31/2010	00:49:00	GEPE	CS
9	PTT	-62.461	-60.792	3	12/31/2010	01:12:00	GEPE	CS
9	PTT	-62.46	-60.788	3	12/31/2010	01:18:00	GEPE	CS
9	PTT	-62.462	-60.789	A	12/31/2010	01:46:00	GEPE	CS
[truncated: 106,104 more rows]
