# Supplementary material for: Identifying Risk: Concurrent Overlap of the Antarctic Krill Fishery with Krill-Dependent Predators in the Scotia Sea
Source: PLoS One. 2017 Jan 13;12(1):e0170132. doi: 10.1371/journal.pone.0170132 (PMC5234819; doi:10.1371/journal.pone.0170132)
Supplement: S1 Data — (ZIP) [file pone.0170132.s001.zip › Data/SSMU3_krill_depth_density.csv]

DepthBin	Date	Time	Latitude	Longitude	Year	gm2
10	1/13/2009	08:40:50	-62.74721292	-62.0342799	2009	0.05209784
20	1/13/2009	08:40:50	-62.74721292	-62.0342799	2009	0.143643409
30	1/13/2009	08:40:50	-62.74721292	-62.0342799	2009	0.044178671
40	1/13/2009	08:40:50	-62.74721292	-62.0342799	2009	19.66899265
50	1/13/2009	08:40:50	-62.74721292	-62.0342799	2009	32.25103188
60	1/13/2009	08:40:50	-62.74721292	-62.0342799	2009	10.69440349
70	1/13/2009	08:40:50	-62.74721292	-62.0342799	2009	0.209456532
80	1/13/2009	08:40:50	-62.74721292	-62.0342799	2009	0.012799852
90	1/13/2009	08:40:50	-62.74721292	-62.0342799	2009	0.016168574
100	1/13/2009	08:40:50	-62.74721292	-62.0342799	2009	0.00863387
110	1/13/2009	08:40:50	-62.74721292	-62.0342799	2009	0
120	1/13/2009	08:40:50	-62.74721292	-62.0342799	2009	0.026959091
130	1/13/2009	08:40:50	-62.74721292	-62.0342799	2009	0.029925542
140	1/13/2009	08:40:50	-62.74721292	-62.0342799	2009	0.006523764
150	1/13/2009	08:40:50	-62.74721292	-62.0342799	2009	0
160	1/13/2009	08:40:50	-62.74721292	-62.0342799	2009	0.010479302
170	1/13/2009	08:40:50	-62.74721292	-62.0342799	2009	0.047919718
180	1/13/2009	08:40:50	-62.74721292	-62.0342799	2009	0.053823886
190	1/13/2009	08:40:50	-62.74721292	-62.0342799	2009	0.072393141
200	1/13/2009	08:40:50	-62.74721292	-62.0342799	2009	0.057357726
210	1/13/2009	08:40:50	-62.74721292	-62.0342799	2009	0.023602104
220	1/13/2009	08:40:50	-62.74721292	-62.0342799	2009	0.011901418
230	1/13/2009	08:40:50	-62.74721292	-62.0342799	2009	0
240	1/13/2009	08:40:50	-62.74721292	-62.0342799	2009	0
10	1/13/2009	08:59:10	-62.73596507	-62.06302678	2009	0.096159148
20	1/13/2009	08:59:10	-62.73596507	-62.06302678	2009	0.035808261
30	1/13/2009	08:59:10	-62.73596507	-62.06302678	2009	0.024133475
40	1/13/2009	08:59:10	-62.73596507	-62.06302678	2009	79.46197773
50	1/13/2009	08:59:10	-62.73596507	-62.06302678	2009	37.05412075
60	1/13/2009	08:59:10	-62.73596507	-62.06302678	2009	0.441084149
70	1/13/2009	08:59:10	-62.73596507	-62.06302678	2009	0.035583652
80	1/13/2009	08:59:10	-62.73596507	-62.06302678	2009	0.204193004
90	1/13/2009	08:59:10	-62.73596507	-62.06302678	2009	0.037026408
100	1/13/2009	08:59:10	-62.73596507	-62.06302678	2009	0.423345743
110	1/13/2009	08:59:10	-62.73596507	-62.06302678	2009	0.484865809
120	1/13/2009	08:59:10	-62.73596507	-62.06302678	2009	0
130	1/13/2009	08:59:10	-62.73596507	-62.06302678	2009	1.304151821
140	1/13/2009	08:59:10	-62.73596507	-62.06302678	2009	0.419063612
150	1/13/2009	08:59:10	-62.73596507	-62.06302678	2009	0
160	1/13/2009	08:59:10	-62.73596507	-62.06302678	2009	0
170	1/13/2009	08:59:10	-62.73596507	-62.06302678	2009	2.151866388
180	1/13/2009	08:59:10	-62.73596507	-62.06302678	2009	2.298796366
190	1/13/2009	08:59:10	-62.73596507	-62.06302678	2009	0
200	1/13/2009	08:59:10	-62.73596507	-62.06302678	2009	18.42281532
210	1/13/2009	08:59:10	-62.73596507	-62.06302678	2009	0
220	1/13/2009	08:59:10	-62.73596507	-62.06302678	2009	0
230	1/13/2009	08:59:10	-62.73596507	-62.06302678	2009	0
240	1/13/2009	08:59:10	-62.73596507	-62.06302678	2009	0
10	1/13/2009	09:05:50	-62.72488174	-62.08355619	2009	0.087655997
20	1/13/2009	09:05:50	-62.72488174	-62.08355619	2009	0
30	1/13/2009	09:05:50	-62.72488174	-62.08355619	2009	10.01906441
40	1/13/2009	09:05:50	-62.72488174	-62.08355619	2009	18.10749615
50	1/13/2009	09:05:50	-62.72488174	-62.08355619	2009	41.67392058
60	1/13/2009	09:05:50	-62.72488174	-62.08355619	2009	0.37482019
70	1/13/2009	09:05:50	-62.72488174	-62.08355619	2009	0.248948372
80	1/13/2009	09:05:50	-62.72488174	-62.08355619	2009	0.874677301
90	1/13/2009	09:05:50	-62.72488174	-62.08355619	2009	1.0856551
100	1/13/2009	09:05:50	-62.72488174	-62.08355619	2009	1.433109071
110	1/13/2009	09:05:50	-62.72488174	-62.08355619	2009	0
120	1/13/2009	09:05:50	-62.72488174	-62.08355619	2009	0
130	1/13/2009	09:05:50	-62.72488174	-62.08355619	2009	0
140	1/13/2009	09:05:50	-62.72488174	-62.08355619	2009	1.91964791
150	1/13/2009	09:05:50	-62.72488174	-62.08355619	2009	0.787137048
160	1/13/2009	09:05:50	-62.72488174	-62.08355619	2009	0.771278474
170	1/13/2009	09:05:50	-62.72488174	-62.08355619	2009	0
180	1/13/2009	09:05:50	-62.72488174	-62.08355619	2009	0
190	1/13/2009	09:05:50	-62.72488174	-62.08355619	2009	0
200	1/13/2009	09:05:50	-62.72488174	-62.08355619	2009	0
210	1/13/2009	09:05:50	-62.72488174	-62.08355619	2009	0
220	1/13/2009	09:05:50	-62.72488174	-62.08355619	2009	0
230	1/13/2009	09:05:50	-62.72488174	-62.08355619	2009	0
240	1/13/2009	09:05:50	-62.72488174	-62.08355619	2009	0
10	1/13/2009	09:12:30	-62.71241125	-62.10747673	2009	0
20	1/13/2009	09:12:30	-62.71241125	-62.10747673	2009	5.105763999
30	1/13/2009	09:12:30	-62.71241125	-62.10747673	2009	5.596890112
40	1/13/2009	09:12:30	-62.71241125	-62.10747673	2009	23.9921741
50	1/13/2009	09:12:30	-62.71241125	-62.10747673	2009	0.314939159
60	1/13/2009	09:12:30	-62.71241125	-62.10747673	2009	0
70	1/13/2009	09:12:30	-62.71241125	-62.10747673	2009	0.663570807
80	1/13/2009	09:12:30	-62.71241125	-62.10747673	2009	0.15439305
90	1/13/2009	09:12:30	-62.71241125	-62.10747673	2009	0.578880857
100	1/13/2009	09:12:30	-62.71241125	-62.10747673	2009	0.305985576
110	1/13/2009	09:12:30	-62.71241125	-62.10747673	2009	2.03614728
120	1/13/2009	09:12:30	-62.71241125	-62.10747673	2009	0
130	1/13/2009	09:12:30	-62.71241125	-62.10747673	2009	0.724478966
140	1/13/2009	09:12:30	-62.71241125	-62.10747673	2009	0
150	1/13/2009	09:12:30	-62.71241125	-62.10747673	2009	4.402997593
160	1/13/2009	09:12:30	-62.71241125	-62.10747673	2009	3.167856026
170	1/13/2009	09:12:30	-62.71241125	-62.10747673	2009	0.575505659
180	1/13/2009	09:12:30	-62.71241125	-62.10747673	2009	3.607292641
190	1/13/2009	09:12:30	-62.71241125	-62.10747673	2009	0
200	1/13/2009	09:12:30	-62.71241125	-62.10747673	2009	0
210	1/13/2009	09:12:30	-62.71241125	-62.10747673	2009	0
220	1/13/2009	09:12:30	-62.71241125	-62.10747673	2009	0
230	1/13/2009	09:12:30	-62.71241125	-62.10747673	2009	0
240	1/13/2009	09:12:30	-62.71241125	-62.10747673	2009	0
10	1/13/2009	09:19:10	-62.69987796	-62.13157098	2009	0.218971434
20	1/13/2009	09:19:10	-62.69987796	-62.13157098	2009	44.86781784
30	1/13/2009	09:19:10	-62.69987796	-62.13157098	2009	15.92925789
40	1/13/2009	09:19:10	-62.69987796	-62.13157098	2009	3.869906922
50	1/13/2009	09:19:10	-62.69987796	-62.13157098	2009	0.288825891
60	1/13/2009	09:19:10	-62.69987796	-62.13157098	2009	0.682403521
70	1/13/2009	09:19:10	-62.69987796	-62.13157098	2009	0.562267922
80	1/13/2009	09:19:10	-62.69987796	-62.13157098	2009	0.565694921
90	1/13/2009	09:19:10	-62.69987796	-62.13157098	2009	1.002883023
100	1/13/2009	09:19:10	-62.69987796	-62.13157098	2009	0.749909909
110	1/13/2009	09:19:10	-62.69987796	-62.13157098	2009	1.92510448
120	1/13/2009	09:19:10	-62.69987796	-62.13157098	2009	2.249673475
130	1/13/2009	09:19:10	-62.69987796	-62.13157098	2009	0
140	1/13/2009	09:19:10	-62.69987796	-62.13157098	2009	5.482387937
150	1/13/2009	09:19:10	-62.69987796	-62.13157098	2009	3.93180255
160	1/13/2009	09:19:10	-62.69987796	-62.13157098	2009	0
170	1/13/2009	09:19:10	-62.69987796	-62.13157098	2009	1.956700623
180	1/13/2009	09:19:10	-62.69987796	-62.13157098	2009	10.27762522
190	1/13/2009	09:19:10	-62.69987796	-62.13157098	2009	0
200	1/13/2009	09:19:10	-62.69987796	-62.13157098	2009	0
210	1/13/2009	09:19:10	-62.69987796	-62.13157098	2009	0
220	1/13/2009	09:19:10	-62.69987796	-62.13157098	2009	4.334538541
230	1/13/2009	09:19:10	-62.69987796	-62.13157098	2009	0
240	1/13/2009	09:19:10	-62.69987796	-62.13157098	2009	17.39730714
10	1/13/2009	09:25:50	-62.6868926	-62.15511349	2009	25.12308801
20	1/13/2009	09:25:50	-62.6868926	-62.15511349	2009	36.78538295
30	1/13/2009	09:25:50	-62.6868926	-62.15511349	2009	0.214168859
40	1/13/2009	09:25:50	-62.6868926	-62.15511349	2009	17.88542754
50	1/13/2009	09:25:50	-62.6868926	-62.15511349	2009	13.3084478
60	1/13/2009	09:25:50	-62.6868926	-62.15511349	2009	0.10511354
70	1/13/2009	09:25:50	-62.6868926	-62.15511349	2009	0.348027836
80	1/13/2009	09:25:50	-62.6868926	-62.15511349	2009	0.399153991
90	1/13/2009	09:25:50	-62.6868926	-62.15511349	2009	0.32556132
100	1/13/2009	09:25:50	-62.6868926	-62.15511349	2009	0.841354303
110	1/13/2009	09:25:50	-62.6868926	-62.15511349	2009	0.601699866
120	1/13/2009	09:25:50	-62.6868926	-62.15511349	2009	2.151875292
130	1/13/2009	09:25:50	-62.6868926	-62.15511349	2009	0.676535776
140	1/13/2009	09:25:50	-62.6868926	-62.15511349	2009	0
150	1/13/2009	09:25:50	-62.6868926	-62.15511349	2009	0
160	1/13/2009	09:25:50	-62.6868926	-62.15511349	2009	0
170	1/13/2009	09:25:50	-62.6868926	-62.15511349	2009	0
180	1/13/2009	09:25:50	-62.6868926	-62.15511349	2009	0
190	1/13/2009	09:25:50	-62.6868926	-62.15511349	2009	0
200	1/13/2009	09:25:50	-62.6868926	-62.15511349	2009	0
210	1/13/2009	09:25:50	-62.6868926	-62.15511349	2009	0
220	1/13/2009	09:25:50	-62.6868926	-62.15511349	2009	0
230	1/13/2009	09:25:50	-62.6868926	-62.15511349	2009	12.05087169
240	1/13/2009	09:25:50	-62.6868926	-62.15511349	2009	0
10	1/13/2009	09:32:30	-62.67409626	-62.17787999	2009	0
20	1/13/2009	09:32:30	-62.67409626	-62.17787999	2009	14.22089656
30	1/13/2009	09:32:30	-62.67409626	-62.17787999	2009	6.669330543
40	1/13/2009	09:32:30	-62.67409626	-62.17787999	2009	1.618462885
50	1/13/2009	09:32:30	-62.67409626	-62.17787999	2009	0.487446176
60	1/13/2009	09:32:30	-62.67409626	-62.17787999	2009	1.76246243
70	1/13/2009	09:32:30	-62.67409626	-62.17787999	2009	0.739026312
80	1/13/2009	09:32:30	-62.67409626	-62.17787999	2009	0.136287177
90	1/13/2009	09:32:30	-62.67409626	-62.17787999	2009	0.304119504
100	1/13/2009	09:32:30	-62.67409626	-62.17787999	2009	2.494763033
110	1/13/2009	09:32:30	-62.67409626	-62.17787999	2009	0.558311574
120	1/13/2009	09:32:30	-62.67409626	-62.17787999	2009	0.668523121
130	1/13/2009	09:32:30	-62.67409626	-62.17787999	2009	0
140	1/13/2009	09:32:30	-62.67409626	-62.17787999	2009	0
150	1/13/2009	09:32:30	-62.67409626	-62.17787999	2009	0
160	1/13/2009	09:32:30	-62.67409626	-62.17787999	2009	0
170	1/13/2009	09:32:30	-62.67409626	-62.17787999	2009	0
180	1/13/2009	09:32:30	-62.67409626	-62.17787999	2009	0
190	1/13/2009	09:32:30	-62.67409626	-62.17787999	2009	0
200	1/13/2009	09:32:30	-62.67409626	-62.17787999	2009	0
210	1/13/2009	09:32:30	-62.67409626	-62.17787999	2009	3.994411663
220	1/13/2009	09:32:30	-62.67409626	-62.17787999	2009	0
230	1/13/2009	09:32:30	-62.67409626	-62.17787999	2009	0
240	1/13/2009	09:32:30	-62.67409626	-62.17787999	2009	0
10	1/13/2009	09:39:10	-62.66133027	-62.20083572	2009	0
20	1/13/2009	09:39:10	-62.66133027	-62.20083572	2009	0.228325265
30	1/13/2009	09:39:10	-62.66133027	-62.20083572	2009	4.938672677
40	1/13/2009	09:39:10	-62.66133027	-62.20083572	2009	1.155573095
50	1/13/2009	09:39:10	-62.66133027	-62.20083572	2009	26.71995894
60	1/13/2009	09:39:10	-62.66133027	-62.20083572	2009	2.84168199
70	1/13/2009	09:39:10	-62.66133027	-62.20083572	2009	6.059489732
80	1/13/2009	09:39:10	-62.66133027	-62.20083572	2009	1.886124585
90	1/13/2009	09:39:10	-62.66133027	-62.20083572	2009	18.32332832
100	1/13/2009	09:39:10	-62.66133027	-62.20083572	2009	3.291431575
110	1/13/2009	09:39:10	-62.66133027	-62.20083572	2009	0.927494293
120	1/13/2009	09:39:10	-62.66133027	-62.20083572	2009	0.653696531
130	1/13/2009	09:39:10	-62.66133027	-62.20083572	2009	0
140	1/13/2009	09:39:10	-62.66133027	-62.20083572	2009	3.219881425
150	1/13/2009	09:39:10	-62.66133027	-62.20083572	2009	0.548878017
160	1/13/2009	09:39:10	-62.66133027	-62.20083572	2009	0
170	1/13/2009	09:39:10	-62.66133027	-62.20083572	2009	0.864936981
180	1/13/2009	09:39:10	-62.66133027	-62.20083572	2009	0
190	1/13/2009	09:39:10	-62.66133027	-62.20083572	2009	0
200	1/13/2009	09:39:10	-62.66133027	-62.20083572	2009	0
210	1/13/2009	09:39:10	-62.66133027	-62.20083572	2009	2.958087875
220	1/13/2009	09:39:10	-62.66133027	-62.20083572	2009	0
230	1/13/2009	09:39:10	-62.66133027	-62.20083572	2009	0
240	1/13/2009	09:39:10	-62.66133027	-62.20083572	2009	0
10	1/13/2009	09:45:50	-62.64875378	-62.22406757	2009	0
20	1/13/2009	09:45:50	-62.64875378	-62.22406757	2009	0
30	1/13/2009	09:45:50	-62.64875378	-62.22406757	2009	0
40	1/13/2009	09:45:50	-62.64875378	-62.22406757	2009	0.094955975
50	1/13/2009	09:45:50	-62.64875378	-62.22406757	2009	0.431691062
60	1/13/2009	09:45:50	-62.64875378	-62.22406757	2009	5.540353522
70	1/13/2009	09:45:50	-62.64875378	-62.22406757	2009	2.354109143
80	1/13/2009	09:45:50	-62.64875378	-62.22406757	2009	2.292401701
90	1/13/2009	09:45:50	-62.64875378	-62.22406757	2009	9.829151655
100	1/13/2009	09:45:50	-62.64875378	-62.22406757	2009	0.734337458
110	1/13/2009	09:45:50	-62.64875378	-62.22406757	2009	0.276860936
120	1/13/2009	09:45:50	-62.64875378	-62.22406757	2009	0.486030536
130	1/13/2009	09:45:50	-62.64875378	-62.22406757	2009	1.915339069
140	1/13/2009	09:45:50	-62.64875378	-62.22406757	2009	0
150	1/13/2009	09:45:50	-62.64875378	-62.22406757	2009	0.422456617
160	1/13/2009	09:45:50	-62.64875378	-62.22406757	2009	2.233076323
170	1/13/2009	09:45:50	-62.64875378	-62.22406757	2009	2.034740138
180	1/13/2009	09:45:50	-62.64875378	-62.22406757	2009	1.09884144
190	1/13/2009	09:45:50	-62.64875378	-62.22406757	2009	5.858919198
200	1/13/2009	09:45:50	-62.64875378	-62.22406757	2009	0
210	1/13/2009	09:45:50	-62.64875378	-62.22406757	2009	2.487938981
220	1/13/2009	09:45:50	-62.64875378	-62.22406757	2009	6.864342927
230	1/13/2009	09:45:50	-62.64875378	-62.22406757	2009	0
240	1/13/2009	09:45:50	-62.64875378	-62.22406757	2009	16.20398444
10	1/13/2009	09:52:30	-62.63623799	-62.24769929	2009	0
20	1/13/2009	09:52:30	-62.63623799	-62.24769929	2009	0.372694301
30	1/13/2009	09:52:30	-62.63623799	-62.24769929	2009	0.769022676
40	1/13/2009	09:52:30	-62.63623799	-62.24769929	2009	26.60430337
50	1/13/2009	09:52:30	-62.63623799	-62.24769929	2009	0.442181291
60	1/13/2009	09:52:30	-62.63623799	-62.24769929	2009	0
70	1/13/2009	09:52:30	-62.63623799	-62.24769929	2009	2.238295334
80	1/13/2009	09:52:30	-62.63623799	-62.24769929	2009	0.385742638
90	1/13/2009	09:52:30	-62.63623799	-62.24769929	2009	0.412904078
100	1/13/2009	09:52:30	-62.63623799	-62.24769929	2009	0.408459258
110	1/13/2009	09:52:30	-62.63623799	-62.24769929	2009	0.969093811
120	1/13/2009	09:52:30	-62.63623799	-62.24769929	2009	1.736694776
130	1/13/2009	09:52:30	-62.63623799	-62.24769929	2009	0.763860728
140	1/13/2009	09:52:30	-62.63623799	-62.24769929	2009	4.370560483
150	1/13/2009	09:52:30	-62.63623799	-62.24769929	2009	0
160	1/13/2009	09:52:30	-62.63623799	-62.24769929	2009	1.524902315
170	1/13/2009	09:52:30	-62.63623799	-62.24769929	2009	0
180	1/13/2009	09:52:30	-62.63623799	-62.24769929	2009	0
190	1/13/2009	09:52:30	-62.63623799	-62.24769929	2009	0
200	1/13/2009	09:52:30	-62.63623799	-62.24769929	2009	0
210	1/13/2009	09:52:30	-62.63623799	-62.24769929	2009	0
220	1/13/2009	09:52:30	-62.63623799	-62.24769929	2009	0
230	1/13/2009	09:52:30	-62.63623799	-62.24769929	2009	0
240	1/13/2009	09:52:30	-62.63623799	-62.24769929	2009	0
10	1/13/2009	09:59:10	-62.62426102	-62.27108177	2009	0.164882469
20	1/13/2009	09:59:10	-62.62426102	-62.27108177	2009	0.313226468
30	1/13/2009	09:59:10	-62.62426102	-62.27108177	2009	4.045200704
40	1/13/2009	09:59:10	-62.62426102	-62.27108177	2009	32.13185744
50	1/13/2009	09:59:10	-62.62426102	-62.27108177	2009	0.150668191
60	1/13/2009	09:59:10	-62.62426102	-62.27108177	2009	10.26434378
70	1/13/2009	09:59:10	-62.62426102	-62.27108177	2009	1.922163525
80	1/13/2009	09:59:10	-62.62426102	-62.27108177	2009	5.932339467
90	1/13/2009	09:59:10	-62.62426102	-62.27108177	2009	5.965836486
100	1/13/2009	09:59:10	-62.62426102	-62.27108177	2009	1.305103675
110	1/13/2009	09:59:10	-62.62426102	-62.27108177	2009	0
120	1/13/2009	09:59:10	-62.62426102	-62.27108177	2009	0.945276002
130	1/13/2009	09:59:10	-62.62426102	-62.27108177	2009	1.042240098
140	1/13/2009	09:59:10	-62.62426102	-62.27108177	2009	0
150	1/13/2009	09:59:10	-62.62426102	-62.27108177	2009	0
160	1/13/2009	09:59:10	-62.62426102	-62.27108177	2009	0
170	1/13/2009	09:59:10	-62.62426102	-62.27108177	2009	0.588147677
180	1/13/2009	09:59:10	-62.62426102	-62.27108177	2009	1.04770112
190	1/13/2009	09:59:10	-62.62426102	-62.27108177	2009	0
200	1/13/2009	09:59:10	-62.62426102	-62.27108177	2009	1.324399771
210	1/13/2009	09:59:10	-62.62426102	-62.27108177	2009	0
220	1/13/2009	09:59:10	-62.62426102	-62.27108177	2009	0
230	1/13/2009	09:59:10	-62.62426102	-62.27108177	2009	0
240	1/13/2009	09:59:10	-62.62426102	-62.27108177	2009	0
10	1/13/2009	10:05:50	-62.61186828	-62.29575113	2009	0
20	1/13/2009	10:05:50	-62.61186828	-62.29575113	2009	0.31811403
30	1/13/2009	10:05:50	-62.61186828	-62.29575113	2009	1.228703195
40	1/13/2009	10:05:50	-62.61186828	-62.29575113	2009	0
50	1/13/2009	10:05:50	-62.61186828	-62.29575113	2009	1.412344723
60	1/13/2009	10:05:50	-62.61186828	-62.29575113	2009	0.692188763
70	1/13/2009	10:05:50	-62.61186828	-62.29575113	2009	0.707406697
80	1/13/2009	10:05:50	-62.61186828	-62.29575113	2009	0.211515646
90	1/13/2009	10:05:50	-62.61186828	-62.29575113	2009	0
100	1/13/2009	10:05:50	-62.61186828	-62.29575113	2009	0.640260491
110	1/13/2009	10:05:50	-62.61186828	-62.29575113	2009	0.445403917
120	1/13/2009	10:05:50	-62.61186828	-62.29575113	2009	1.341287093
130	1/13/2009	10:05:50	-62.61186828	-62.29575113	2009	0
140	1/13/2009	10:05:50	-62.61186828	-62.29575113	2009	0
150	1/13/2009	10:05:50	-62.61186828	-62.29575113	2009	0
160	1/13/2009	10:05:50	-62.61186828	-62.29575113	2009	4.740362797
170	1/13/2009	10:05:50	-62.61186828	-62.29575113	2009	0
180	1/13/2009	10:05:50	-62.61186828	-62.29575113	2009	0
190	1/13/2009	10:05:50	-62.61186828	-62.29575113	2009	0
200	1/13/2009	10:05:50	-62.61186828	-62.29575113	2009	0
210	1/13/2009	10:05:50	-62.61186828	-62.29575113	2009	0
220	1/13/2009	10:05:50	-62.61186828	-62.29575113	2009	0
230	1/13/2009	10:05:50	-62.61186828	-62.29575113	2009	0
240	1/13/2009	10:05:50	-62.61186828	-62.29575113	2009	0
10	1/13/2009	10:12:30	-62.59927268	-62.31973092	2009	0
20	1/13/2009	10:12:30	-62.59927268	-62.31973092	2009	0.069994079
30	1/13/2009	10:12:30	-62.59927268	-62.31973092	2009	0.273837422
40	1/13/2009	10:12:30	-62.59927268	-62.31973092	2009	0
50	1/13/2009	10:12:30	-62.59927268	-62.31973092	2009	5.067072656
60	1/13/2009	10:12:30	-62.59927268	-62.31973092	2009	3.657076406
70	1/13/2009	10:12:30	-62.59927268	-62.31973092	2009	8.659700992
80	1/13/2009	10:12:30	-62.59927268	-62.31973092	2009	5.300527088
90	1/13/2009	10:12:30	-62.59927268	-62.31973092	2009	3.275154946
100	1/13/2009	10:12:30	-62.59927268	-62.31973092	2009	1.596657649
110	1/13/2009	10:12:30	-62.59927268	-62.31973092	2009	0
120	1/13/2009	10:12:30	-62.59927268	-62.31973092	2009	4.190486385
130	1/13/2009	10:12:30	-62.59927268	-62.31973092	2009	0
140	1/13/2009	10:12:30	-62.59927268	-62.31973092	2009	0
150	1/13/2009	10:12:30	-62.59927268	-62.31973092	2009	0
160	1/13/2009	10:12:30	-62.59927268	-62.31973092	2009	0
170	1/13/2009	10:12:30	-62.59927268	-62.31973092	2009	0
180	1/13/2009	10:12:30	-62.59927268	-62.31973092	2009	0
190	1/13/2009	10:12:30	-62.59927268	-62.31973092	2009	0
200	1/13/2009	10:12:30	-62.59927268	-62.31973092	2009	0
210	1/13/2009	10:12:30	-62.59927268	-62.31973092	2009	0
220	1/13/2009	10:12:30	-62.59927268	-62.31973092	2009	0
230	1/13/2009	10:12:30	-62.59927268	-62.31973092	2009	0
240	1/13/2009	10:12:30	-62.59927268	-62.31973092	2009	0
10	1/13/2009	10:19:10	-62.58638111	-62.3425876	2009	0
20	1/13/2009	10:19:10	-62.58638111	-62.3425876	2009	0.059601383
30	1/13/2009	10:19:10	-62.58638111	-62.3425876	2009	0.084752679
40	1/13/2009	10:19:10	-62.58638111	-62.3425876	2009	0.134891366
50	1/13/2009	10:19:10	-62.58638111	-62.3425876	2009	0.494916533
60	1/13/2009	10:19:10	-62.58638111	-62.3425876	2009	3.737727855
70	1/13/2009	10:19:10	-62.58638111	-62.3425876	2009	0
80	1/13/2009	10:19:10	-62.58638111	-62.3425876	2009	0.225478605
90	1/13/2009	10:19:10	-62.58638111	-62.3425876	2009	0
100	1/13/2009	10:19:10	-62.58638111	-62.3425876	2009	2.149016086
110	1/13/2009	10:19:10	-62.58638111	-62.3425876	2009	0.34811687
120	1/13/2009	10:19:10	-62.58638111	-62.3425876	2009	0.382095482
130	1/13/2009	10:19:10	-62.58638111	-62.3425876	2009	1.583182353
140	1/13/2009	10:19:10	-62.58638111	-62.3425876	2009	2.644240596
150	1/13/2009	10:19:10	-62.58638111	-62.3425876	2009	4.072531714
160	1/13/2009	10:19:10	-62.58638111	-62.3425876	2009	1.20315934
170	1/13/2009	10:19:10	-62.58638111	-62.3425876	2009	0
180	1/13/2009	10:19:10	-62.58638111	-62.3425876	2009	2.375225579
190	1/13/2009	10:19:10	-62.58638111	-62.3425876	2009	2.657938882
200	1/13/2009	10:19:10	-62.58638111	-62.3425876	2009	0
210	1/13/2009	10:19:10	-62.58638111	-62.3425876	2009	0
220	1/13/2009	10:19:10	-62.58638111	-62.3425876	2009	0
230	1/13/2009	10:19:10	-62.58638111	-62.3425876	2009	0
240	1/13/2009	10:19:10	-62.58638111	-62.3425876	2009	0
10	1/13/2009	10:25:50	-62.57321053	-62.36510632	2009	0
20	1/13/2009	10:25:50	-62.57321053	-62.36510632	2009	0.214463885
30	1/13/2009	10:25:50	-62.57321053	-62.36510632	2009	2.958480029
40	1/13/2009	10:25:50	-62.57321053	-62.36510632	2009	0
50	1/13/2009	10:25:50	-62.57321053	-62.36510632	2009	0
60	1/13/2009	10:25:50	-62.57321053	-62.36510632	2009	0.208437093
70	1/13/2009	10:25:50	-62.57321053	-62.36510632	2009	2.94167729
80	1/13/2009	10:25:50	-62.57321053	-62.36510632	2009	0.25790843
90	1/13/2009	10:25:50	-62.57321053	-62.36510632	2009	1.46908852
100	1/13/2009	10:25:50	-62.57321053	-62.36510632	2009	0.432074717
110	1/13/2009	10:25:50	-62.57321053	-62.36510632	2009	3.837617933
120	1/13/2009	10:25:50	-62.57321053	-62.36510632	2009	0
130	1/13/2009	10:25:50	-62.57321053	-62.36510632	2009	0
140	1/13/2009	10:25:50	-62.57321053	-62.36510632	2009	0
150	1/13/2009	10:25:50	-62.57321053	-62.36510632	2009	0
160	1/13/2009	10:25:50	-62.57321053	-62.36510632	2009	0
170	1/13/2009	10:25:50	-62.57321053	-62.36510632	2009	0
180	1/13/2009	10:25:50	-62.57321053	-62.36510632	2009	0
190	1/13/2009	10:25:50	-62.57321053	-62.36510632	2009	0
200	1/13/2009	10:25:50	-62.57321053	-62.36510632	2009	0
210	1/13/2009	10:25:50	-62.57321053	-62.36510632	2009	0
220	1/13/2009	10:25:50	-62.57321053	-62.36510632	2009	0
230	1/13/2009	10:25:50	-62.57321053	-62.36510632	2009	0
240	1/13/2009	10:25:50	-62.57321053	-62.36510632	2009	0
10	1/13/2009	10:32:30	-62.56020857	-62.38883085	2009	0
20	1/13/2009	10:32:30	-62.56020857	-62.38883085	2009	0
30	1/13/2009	10:32:30	-62.56020857	-62.38883085	2009	0.10766315
40	1/13/2009	10:32:30	-62.56020857	-62.38883085	2009	0.105878019
50	1/13/2009	10:32:30	-62.56020857	-62.38883085	2009	0.190018791
60	1/13/2009	10:32:30	-62.56020857	-62.38883085	2009	0.333832983
70	1/13/2009	10:32:30	-62.56020857	-62.38883085	2009	7.226693905
80	1/13/2009	10:32:30	-62.56020857	-62.38883085	2009	1.430094461
90	1/13/2009	10:32:30	-62.56020857	-62.38883085	2009	1.691903389
100	1/13/2009	10:32:30	-62.56020857	-62.38883085	2009	1.33209757
110	1/13/2009	10:32:30	-62.56020857	-62.38883085	2009	0
120	1/13/2009	10:32:30	-62.56020857	-62.38883085	2009	0.855123411
130	1/13/2009	10:32:30	-62.56020857	-62.38883085	2009	0
140	1/13/2009	10:32:30	-62.56020857	-62.38883085	2009	0
150	1/13/2009	10:32:30	-62.56020857	-62.38883085	2009	0
160	1/13/2009	10:32:30	-62.56020857	-62.38883085	2009	0
170	1/13/2009	10:32:30	-62.56020857	-62.38883085	2009	0
180	1/13/2009	10:32:30	-62.56020857	-62.38883085	2009	0
190	1/13/2009	10:32:30	-62.56020857	-62.38883085	2009	0
200	1/13/2009	10:32:30	-62.56020857	-62.38883085	2009	0
210	1/13/2009	10:32:30	-62.56020857	-62.38883085	2009	0
220	1/13/2009	10:32:30	-62.56020857	-62.38883085	2009	0
230	1/13/2009	10:32:30	-62.56020857	-62.38883085	2009	0
240	1/13/2009	10:32:30	-62.56020857	-62.38883085	2009	0
10	1/13/2009	10:39:10	-62.5476649	-62.41412508	2009	0
20	1/13/2009	10:39:10	-62.5476649	-62.41412508	2009	0.084600512
30	1/13/2009	10:39:10	-62.5476649	-62.41412508	2009	7.229017288
40	1/13/2009	10:39:10	-62.5476649	-62.41412508	2009	8.550811196
50	1/13/2009	10:39:10	-62.5476649	-62.41412508	2009	0.409311557
60	1/13/2009	10:39:10	-62.5476649	-62.41412508	2009	0.478738651
70	1/13/2009	10:39:10	-62.5476649	-62.41412508	2009	1.429668716
80	1/13/2009	10:39:10	-62.5476649	-62.41412508	2009	1.719298746
90	1/13/2009	10:39:10	-62.5476649	-62.41412508	2009	1.404011546
100	1/13/2009	10:39:10	-62.5476649	-62.41412508	2009	1.441316792
110	1/13/2009	10:39:10	-62.5476649	-62.41412508	2009	1.315442546
120	1/13/2009	10:39:10	-62.5476649	-62.41412508	2009	0
130	1/13/2009	10:39:10	-62.5476649	-62.41412508	2009	5.082865668
140	1/13/2009	10:39:10	-62.5476649	-62.41412508	2009	0.96365788
150	1/13/2009	10:39:10	-62.5476649	-62.41412508	2009	0
160	1/13/2009	10:39:10	-62.5476649	-62.41412508	2009	1.060129457
170	1/13/2009	10:39:10	-62.5476649	-62.41412508	2009	0
180	1/13/2009	10:39:10	-62.5476649	-62.41412508	2009	9.803983766
190	1/13/2009	10:39:10	-62.5476649	-62.41412508	2009	0
200	1/13/2009	10:39:10	-62.5476649	-62.41412508	2009	0
210	1/13/2009	10:39:10	-62.5476649	-62.41412508	2009	0
220	1/13/2009	10:39:10	-62.5476649	-62.41412508	2009	0
230	1/13/2009	10:39:10	-62.5476649	-62.41412508	2009	0
240	1/13/2009	10:39:10	-62.5476649	-62.41412508	2009	0
10	1/13/2009	10:45:50	-62.53413265	-62.43852542	2009	0
20	1/13/2009	10:45:50	-62.53413265	-62.43852542	2009	0.044950434
30	1/13/2009	10:45:50	-62.53413265	-62.43852542	2009	2.705050009
40	1/13/2009	10:45:50	-62.53413265	-62.43852542	2009	15.33358077
50	1/13/2009	10:45:50	-62.53413265	-62.43852542	2009	0.543709189
60	1/13/2009	10:45:50	-62.53413265	-62.43852542	2009	0
70	1/13/2009	10:45:50	-62.53413265	-62.43852542	2009	1.057543829
80	1/13/2009	10:45:50	-62.53413265	-62.43852542	2009	0
90	1/13/2009	10:45:50	-62.53413265	-62.43852542	2009	1.380903176
100	1/13/2009	10:45:50	-62.53413265	-62.43852542	2009	0.934810055
110	1/13/2009	10:45:50	-62.53413265	-62.43852542	2009	0
120	1/13/2009	10:45:50	-62.53413265	-62.43852542	2009	1.019858974
130	1/13/2009	10:45:50	-62.53413265	-62.43852542	2009	0
140	1/13/2009	10:45:50	-62.53413265	-62.43852542	2009	0
150	1/13/2009	10:45:50	-62.53413265	-62.43852542	2009	0
160	1/13/2009	10:45:50	-62.53413265	-62.43852542	2009	0
170	1/13/2009	10:45:50	-62.53413265	-62.43852542	2009	0
180	1/13/2009	10:45:50	-62.53413265	-62.43852542	2009	0
190	1/13/2009	10:45:50	-62.53413265	-62.43852542	2009	0
200	1/13/2009	10:45:50	-62.53413265	-62.43852542	2009	0
210	1/13/2009	10:45:50	-62.53413265	-62.43852542	2009	0
220	1/13/2009	10:45:50	-62.53413265	-62.43852542	2009	0
230	1/13/2009	10:45:50	-62.53413265	-62.43852542	2009	0
240	1/13/2009	10:45:50	-62.53413265	-62.43852542	2009	0
10	1/13/2009	10:54:10	-62.51905062	-62.46543212	2009	2.105789675
20	1/13/2009	10:54:10	-62.51905062	-62.46543212	2009	1.350680584
30	1/13/2009	10:54:10	-62.51905062	-62.46543212	2009	0
40	1/13/2009	10:54:10	-62.51905062	-62.46543212	2009	32.00201794
50	1/13/2009	10:54:10	-62.51905062	-62.46543212	2009	14.77761929
60	1/13/2009	10:54:10	-62.51905062	-62.46543212	2009	3.062145553
70	1/13/2009	10:54:10	-62.51905062	-62.46543212	2009	0.948352936
80	1/13/2009	10:54:10	-62.51905062	-62.46543212	2009	3.848213384
90	1/13/2009	10:54:10	-62.51905062	-62.46543212	2009	0.168612185
100	1/13/2009	10:54:10	-62.51905062	-62.46543212	2009	0
110	1/13/2009	10:54:10	-62.51905062	-62.46543212	2009	0.548179505
120	1/13/2009	10:54:10	-62.51905062	-62.46543212	2009	1.583640069
130	1/13/2009	10:54:10	-62.51905062	-62.46543212	2009	1.484482094
140	1/13/2009	10:54:10	-62.51905062	-62.46543212	2009	3.437189137
150	1/13/2009	10:54:10	-62.51905062	-62.46543212	2009	0.835964508
160	1/13/2009	10:54:10	-62.51905062	-62.46543212	2009	0
170	1/13/2009	10:54:10	-62.51905062	-62.46543212	2009	0
180	1/13/2009	10:54:10	-62.51905062	-62.46543212	2009	0
190	1/13/2009	10:54:10	-62.51905062	-62.46543212	2009	3.558224789
200	1/13/2009	10:54:10	-62.51905062	-62.46543212	2009	0
210	1/13/2009	10:54:10	-62.51905062	-62.46543212	2009	0.199526003
220	1/13/2009	10:54:10	-62.51905062	-62.46543212	2009	0
230	1/13/2009	10:54:10	-62.51905062	-62.46543212	2009	0.109615423
240	1/13/2009	10:54:10	-62.51905062	-62.46543212	2009	0
10	1/13/2009	11:09:10	-62.50567888	-62.48993362	2009	0.024053345
20	1/13/2009	11:09:10	-62.50567888	-62.48993362	2009	0.293893949
30	1/13/2009	11:09:10	-62.50567888	-62.48993362	2009	0.076745689
40	1/13/2009	11:09:10	-62.50567888	-62.48993362	2009	0.359077764
50	1/13/2009	11:09:10	-62.50567888	-62.48993362	2009	0.500302686
60	1/13/2009	11:09:10	-62.50567888	-62.48993362	2009	0.672439807
70	1/13/2009	11:09:10	-62.50567888	-62.48993362	2009	0.214648428
80	1/13/2009	11:09:10	-62.50567888	-62.48993362	2009	0.088885475
90	1/13/2009	11:09:10	-62.50567888	-62.48993362	2009	0.092020281
100	1/13/2009	11:09:10	-62.50567888	-62.48993362	2009	0.002595746
110	1/13/2009	11:09:10	-62.50567888	-62.48993362	2009	0.007327094
120	1/13/2009	11:09:10	-62.50567888	-62.48993362	2009	0.009816403
130	1/13/2009	11:09:10	-62.50567888	-62.48993362	2009	0.002015406
140	1/13/2009	11:09:10	-62.50567888	-62.48993362	2009	0
150	1/13/2009	11:09:10	-62.50567888	-62.48993362	2009	0.00620567
160	1/13/2009	11:09:10	-62.50567888	-62.48993362	2009	0.012714865
170	1/13/2009	11:09:10	-62.50567888	-62.48993362	2009	0
180	1/13/2009	11:09:10	-62.50567888	-62.48993362	2009	0.035480049
190	1/13/2009	11:09:10	-62.50567888	-62.48993362	2009	0
200	1/13/2009	11:09:10	-62.50567888	-62.48993362	2009	0
210	1/13/2009	11:09:10	-62.50567888	-62.48993362	2009	0.049845685
220	1/13/2009	11:09:10	-62.50567888	-62.48993362	2009	0.024694389
230	1/13/2009	11:09:10	-62.50567888	-62.48993362	2009	0.082900772
240	1/13/2009	11:09:10	-62.50567888	-62.48993362	2009	0.474070436
10	1/13/2009	12:42:30	-62.47265027	-62.55039907	2009	0.04589298
20	1/13/2009	12:42:30	-62.47265027	-62.55039907	2009	6.143045713
30	1/13/2009	12:42:30	-62.47265027	-62.55039907	2009	19.36484158
40	1/13/2009	12:42:30	-62.47265027	-62.55039907	2009	17.82317214
50	1/13/2009	12:42:30	-62.47265027	-62.55039907	2009	0.52019531
60	1/13/2009	12:42:30	-62.47265027	-62.55039907	2009	0.168034678
70	1/13/2009	12:42:30	-62.47265027	-62.55039907	2009	0.018955339
80	1/13/2009	12:42:30	-62.47265027	-62.55039907	2009	0
90	1/13/2009	12:42:30	-62.47265027	-62.55039907	2009	0
100	1/13/2009	12:42:30	-62.47265027	-62.55039907	2009	0.013664696
110	1/13/2009	12:42:30	-62.47265027	-62.55039907	2009	0.013365622
120	1/13/2009	12:42:30	-62.47265027	-62.55039907	2009	0.0593359
130	1/13/2009	12:42:30	-62.47265027	-62.55039907	2009	0.014466811
140	1/13/2009	12:42:30	-62.47265027	-62.55039907	2009	0.052748598
150	1/13/2009	12:42:30	-62.47265027	-62.55039907	2009	0.18386816
160	1/13/2009	12:42:30	-62.47265027	-62.55039907	2009	0
170	1/13/2009	12:42:30	-62.47265027	-62.55039907	2009	0
180	1/13/2009	12:42:30	-62.47265027	-62.55039907	2009	0
190	1/13/2009	12:42:30	-62.47265027	-62.55039907	2009	0.144683892
200	1/13/2009	12:42:30	-62.47265027	-62.55039907	2009	0
210	1/13/2009	12:42:30	-62.47265027	-62.55039907	2009	0
220	1/13/2009	12:42:30	-62.47265027	-62.55039907	2009	0
230	1/13/2009	12:42:30	-62.47265027	-62.55039907	2009	0
240	1/13/2009	12:42:30	-62.47265027	-62.55039907	2009	0
10	1/13/2009	12:54:10	-62.46048511	-62.57445134	2009	0
20	1/13/2009	12:54:10	-62.46048511	-62.57445134	2009	1.424838622
30	1/13/2009	12:54:10	-62.46048511	-62.57445134	2009	21.25231179
40	1/13/2009	12:54:10	-62.46048511	-62.57445134	2009	2.286130065
50	1/13/2009	12:54:10	-62.46048511	-62.57445134	2009	7.234823519
60	1/13/2009	12:54:10	-62.46048511	-62.57445134	2009	0.802545596
70	1/13/2009	12:54:10	-62.46048511	-62.57445134	2009	0.09654159
80	1/13/2009	12:54:10	-62.46048511	-62.57445134	2009	0.217935806
90	1/13/2009	12:54:10	-62.46048511	-62.57445134	2009	0.106279076
100	1/13/2009	12:54:10	-62.46048511	-62.57445134	2009	0.247960904
110	1/13/2009	12:54:10	-62.46048511	-62.57445134	2009	0
120	1/13/2009	12:54:10	-62.46048511	-62.57445134	2009	0.552035891
130	1/13/2009	12:54:10	-62.46048511	-62.57445134	2009	0.540653704
140	1/13/2009	12:54:10	-62.46048511	-62.57445134	2009	2.697061636
150	1/13/2009	12:54:10	-62.46048511	-62.57445134	2009	0.642646603
160	1/13/2009	12:54:10	-62.46048511	-62.57445134	2009	0.651279258
170	1/13/2009	12:54:10	-62.46048511	-62.57445134	2009	1.737542622
180	1/13/2009	12:54:10	-62.46048511	-62.57445134	2009	0.566206867
190	1/13/2009	12:54:10	-62.46048511	-62.57445134	2009	0
200	1/13/2009	12:54:10	-62.46048511	-62.57445134	2009	0
210	1/13/2009	12:54:10	-62.46048511	-62.57445134	2009	2.955946202
220	1/13/2009	12:54:10	-62.46048511	-62.57445134	2009	0
230	1/13/2009	12:54:10	-62.46048511	-62.57445134	2009	5.581311995
240	1/13/2009	12:54:10	-62.46048511	-62.57445134	2009	0
10	1/13/2009	13:02:30	-62.44668123	-62.6017766	2009	0.180868119
20	1/13/2009	13:02:30	-62.44668123	-62.6017766	2009	1.651479525
30	1/13/2009	13:02:30	-62.44668123	-62.6017766	2009	5.159562389
40	1/13/2009	13:02:30	-62.44668123	-62.6017766	2009	10.47651787
50	1/13/2009	13:02:30	-62.44668123	-62.6017766	2009	30.2923632
60	1/13/2009	13:02:30	-62.44668123	-62.6017766	2009	6.128185533
70	1/13/2009	13:02:30	-62.44668123	-62.6017766	2009	1.615691095
80	1/13/2009	13:02:30	-62.44668123	-62.6017766	2009	0.359435519
90	1/13/2009	13:02:30	-62.44668123	-62.6017766	2009	0.821972815
100	1/13/2009	13:02:30	-62.44668123	-62.6017766	2009	0
110	1/13/2009	13:02:30	-62.44668123	-62.6017766	2009	1.067720415
120	1/13/2009	13:02:30	-62.44668123	-62.6017766	2009	1.59866577
130	1/13/2009	13:02:30	-62.44668123	-62.6017766	2009	1.378555106
140	1/13/2009	13:02:30	-62.44668123	-62.6017766	2009	0
150	1/13/2009	13:02:30	-62.44668123	-62.6017766	2009	0.777360306
160	1/13/2009	13:02:30	-62.44668123	-62.6017766	2009	0
170	1/13/2009	13:02:30	-62.44668123	-62.6017766	2009	0
180	1/13/2009	13:02:30	-62.44668123	-62.6017766	2009	0
190	1/13/2009	13:02:30	-62.44668123	-62.6017766	2009	0
200	1/13/2009	13:02:30	-62.44668123	-62.6017766	2009	1.441574585
210	1/13/2009	13:02:30	-62.44668123	-62.6017766	2009	5.383044204
220	1/13/2009	13:02:30	-62.44668123	-62.6017766	2009	0
230	1/13/2009	13:02:30	-62.44668123	-62.6017766	2009	0
240	1/13/2009	13:02:30	-62.44668123	-62.6017766	2009	0
10	1/13/2009	13:09:10	-62.43537032	-62.62534808	2009	0
20	1/13/2009	13:09:10	-62.43537032	-62.62534808	2009	0.048888165
30	1/13/2009	13:09:10	-62.43537032	-62.62534808	2009	0.198243509
40	1/13/2009	13:09:10	-62.43537032	-62.62534808	2009	0
50	1/13/2009	13:09:10	-62.43537032	-62.62534808	2009	10.03028148
60	1/13/2009	13:09:10	-62.43537032	-62.62534808	2009	1.489976301
70	1/13/2009	13:09:10	-62.43537032	-62.62534808	2009	0.775268816
80	1/13/2009	13:09:10	-62.43537032	-62.62534808	2009	2.107903423
90	1/13/2009	13:09:10	-62.43537032	-62.62534808	2009	2.194564262
100	1/13/2009	13:09:10	-62.43537032	-62.62534808	2009	0
110	1/13/2009	13:09:10	-62.43537032	-62.62534808	2009	0
120	1/13/2009	13:09:10	-62.43537032	-62.62534808	2009	0
130	1/13/2009	13:09:10	-62.43537032	-62.62534808	2009	1.819495991
140	1/13/2009	13:09:10	-62.43537032	-62.62534808	2009	3.394707778
150	1/13/2009	13:09:10	-62.43537032	-62.62534808	2009	4.723266246
160	1/13/2009	13:09:10	-62.43537032	-62.62534808	2009	0
170	1/13/2009	13:09:10	-62.43537032	-62.62534808	2009	0
180	1/13/2009	13:09:10	-62.43537032	-62.62534808	2009	0
190	1/13/2009	13:09:10	-62.43537032	-62.62534808	2009	0
200	1/13/2009	13:09:10	-62.43537032	-62.62534808	2009	0
210	1/13/2009	13:09:10	-62.43537032	-62.62534808	2009	0
220	1/13/2009	13:09:10	-62.43537032	-62.62534808	2009	0
230	1/13/2009	13:09:10	-62.43537032	-62.62534808	2009	0
240	1/13/2009	13:09:10	-62.43537032	-62.62534808	2009	0
10	1/13/2009	13:15:50	-62.4240531	-62.64982732	2009	0
20	1/13/2009	13:15:50	-62.4240531	-62.64982732	2009	0
30	1/13/2009	13:15:50	-62.4240531	-62.64982732	2009	7.667058902
40	1/13/2009	13:15:50	-62.4240531	-62.64982732	2009	43.6872707
50	1/13/2009	13:15:50	-62.4240531	-62.64982732	2009	71.5952358
60	1/13/2009	13:15:50	-62.4240531	-62.64982732	2009	24.94361651
70	1/13/2009	13:15:50	-62.4240531	-62.64982732	2009	1.524594339
80	1/13/2009	13:15:50	-62.4240531	-62.64982732	2009	0
90	1/13/2009	13:15:50	-62.4240531	-62.64982732	2009	0.425664674
100	1/13/2009	13:15:50	-62.4240531	-62.64982732	2009	0.859503074
110	1/13/2009	13:15:50	-62.4240531	-62.64982732	2009	1.846926152
120	1/13/2009	13:15:50	-62.4240531	-62.64982732	2009	0.559654369
130	1/13/2009	13:15:50	-62.4240531	-62.64982732	2009	0
140	1/13/2009	13:15:50	-62.4240531	-62.64982732	2009	0
150	1/13/2009	13:15:50	-62.4240531	-62.64982732	2009	2.460115451
160	1/13/2009	13:15:50	-62.4240531	-62.64982732	2009	0
170	1/13/2009	13:15:50	-62.4240531	-62.64982732	2009	0
180	1/13/2009	13:15:50	-62.4240531	-62.64982732	2009	3.356627531
190	1/13/2009	13:15:50	-62.4240531	-62.64982732	2009	10.69617851
200	1/13/2009	13:15:50	-62.4240531	-62.64982732	2009	0
210	1/13/2009	13:15:50	-62.4240531	-62.64982732	2009	0
220	1/13/2009	13:15:50	-62.4240531	-62.64982732	2009	20.06831743
230	1/13/2009	13:15:50	-62.4240531	-62.64982732	2009	0
240	1/13/2009	13:15:50	-62.4240531	-62.64982732	2009	0
10	1/13/2009	13:22:30	-62.41208885	-62.67306892	2009	0
20	1/13/2009	13:22:30	-62.41208885	-62.67306892	2009	0
30	1/13/2009	13:22:30	-62.41208885	-62.67306892	2009	12.95414671
40	1/13/2009	13:22:30	-62.41208885	-62.67306892	2009	45.11871605
50	1/13/2009	13:22:30	-62.41208885	-62.67306892	2009	19.56155006
60	1/13/2009	13:22:30	-62.41208885	-62.67306892	2009	2.309658918
70	1/13/2009	13:22:30	-62.41208885	-62.67306892	2009	1.383230605
80	1/13/2009	13:22:30	-62.41208885	-62.67306892	2009	0
90	1/13/2009	13:22:30	-62.41208885	-62.67306892	2009	0
100	1/13/2009	13:22:30	-62.41208885	-62.67306892	2009	0
110	1/13/2009	13:22:30	-62.41208885	-62.67306892	2009	0
120	1/13/2009	13:22:30	-62.41208885	-62.67306892	2009	5.186722211
130	1/13/2009	13:22:30	-62.41208885	-62.67306892	2009	6.543781676
140	1/13/2009	13:22:30	-62.41208885	-62.67306892	2009	1.116333383
150	1/13/2009	13:22:30	-62.41208885	-62.67306892	2009	0
160	1/13/2009	13:22:30	-62.41208885	-62.67306892	2009	0
170	1/13/2009	13:22:30	-62.41208885	-62.67306892	2009	0
180	1/13/2009	13:22:30	-62.41208885	-62.67306892	2009	0
190	1/13/2009	13:22:30	-62.41208885	-62.67306892	2009	0
200	1/13/2009	13:22:30	-62.41208885	-62.67306892	2009	0
210	1/13/2009	13:22:30	-62.41208885	-62.67306892	2009	0
220	1/13/2009	13:22:30	-62.41208885	-62.67306892	2009	0
230	1/13/2009	13:22:30	-62.41208885	-62.67306892	2009	0
240	1/13/2009	13:22:30	-62.41208885	-62.67306892	2009	0
10	1/13/2009	13:29:10	-62.40052654	-62.69514833	2009	0
20	1/13/2009	13:29:10	-62.40052654	-62.69514833	2009	0.099787284
30	1/13/2009	13:29:10	-62.40052654	-62.69514833	2009	0.176371093
40	1/13/2009	13:29:10	-62.40052654	-62.69514833	2009	19.44327487
50	1/13/2009	13:29:10	-62.40052654	-62.69514833	2009	28.33236751
60	1/13/2009	13:29:10	-62.40052654	-62.69514833	2009	11.44587919
70	1/13/2009	13:29:10	-62.40052654	-62.69514833	2009	1.113937155
80	1/13/2009	13:29:10	-62.40052654	-62.69514833	2009	0.248249455
90	1/13/2009	13:29:10	-62.40052654	-62.69514833	2009	0
100	1/13/2009	13:29:10	-62.40052654	-62.69514833	2009	0
110	1/13/2009	13:29:10	-62.40052654	-62.69514833	2009	0
120	1/13/2009	13:29:10	-62.40052654	-62.69514833	2009	0
130	1/13/2009	13:29:10	-62.40052654	-62.69514833	2009	6.238642733
140	1/13/2009	13:29:10	-62.40052654	-62.69514833	2009	0
150	1/13/2009	13:29:10	-62.40052654	-62.69514833	2009	0
160	1/13/2009	13:29:10	-62.40052654	-62.69514833	2009	0
170	1/13/2009	13:29:10	-62.40052654	-62.69514833	2009	0
180	1/13/2009	13:29:10	-62.40052654	-62.69514833	2009	0
190	1/13/2009	13:29:10	-62.40052654	-62.69514833	2009	0
200	1/13/2009	13:29:10	-62.40052654	-62.69514833	2009	11.44087912
210	1/13/2009	13:29:10	-62.40052654	-62.69514833	2009	0
220	1/13/2009	13:29:10	-62.40052654	-62.69514833	2009	0
230	1/13/2009	13:29:10	-62.40052654	-62.69514833	2009	0
240	1/13/2009	13:29:10	-62.40052654	-62.69514833	2009	0
10	1/13/2009	13:37:30	-62.38592487	-62.72487668	2009	0.128605971
20	1/13/2009	13:37:30	-62.38592487	-62.72487668	2009	0.397285087
30	1/13/2009	13:37:30	-62.38592487	-62.72487668	2009	0.574916415
40	1/13/2009	13:37:30	-62.38592487	-62.72487668	2009	1.463912811
50	1/13/2009	13:37:30	-62.38592487	-62.72487668	2009	36.99701717
60	1/13/2009	13:37:30	-62.38592487	-62.72487668	2009	32.0542206
70	1/13/2009	13:37:30	-62.38592487	-62.72487668	2009	0.380399789
80	1/13/2009	13:37:30	-62.38592487	-62.72487668	2009	0
90	1/13/2009	13:37:30	-62.38592487	-62.72487668	2009	0
100	1/13/2009	13:37:30	-62.38592487	-62.72487668	2009	0
110	1/13/2009	13:37:30	-62.38592487	-62.72487668	2009	0
120	1/13/2009	13:37:30	-62.38592487	-62.72487668	2009	0.326803749
130	1/13/2009	13:37:30	-62.38592487	-62.72487668	2009	0.424751266
140	1/13/2009	13:37:30	-62.38592487	-62.72487668	2009	0.948995195
150	1/13/2009	13:37:30	-62.38592487	-62.72487668	2009	0
160	1/13/2009	13:37:30	-62.38592487	-62.72487668	2009	0
170	1/13/2009	13:37:30	-62.38592487	-62.72487668	2009	0
180	1/13/2009	13:37:30	-62.38592487	-62.72487668	2009	0
190	1/13/2009	13:37:30	-62.38592487	-62.72487668	2009	0
200	1/13/2009	13:37:30	-62.38592487	-62.72487668	2009	0
210	1/13/2009	13:37:30	-62.38592487	-62.72487668	2009	0
220	1/13/2009	13:37:30	-62.38592487	-62.72487668	2009	0
230	1/13/2009	13:37:30	-62.38592487	-62.72487668	2009	0
240	1/13/2009	13:37:30	-62.38592487	-62.72487668	2009	0
10	1/13/2009	13:44:10	-62.37439287	-62.74923283	2009	0
20	1/13/2009	13:44:10	-62.37439287	-62.74923283	2009	0.070342931
30	1/13/2009	13:44:10	-62.37439287	-62.74923283	2009	0
40	1/13/2009	13:44:10	-62.37439287	-62.74923283	2009	0
50	1/13/2009	13:44:10	-62.37439287	-62.74923283	2009	14.26024312
60	1/13/2009	13:44:10	-62.37439287	-62.74923283	2009	3.357135834
70	1/13/2009	13:44:10	-62.37439287	-62.74923283	2009	2.795445015
80	1/13/2009	13:44:10	-62.37439287	-62.74923283	2009	9.431838239
90	1/13/2009	13:44:10	-62.37439287	-62.74923283	2009	1.548039824
100	1/13/2009	13:44:10	-62.37439287	-62.74923283	2009	0.583574162
110	1/13/2009	13:44:10	-62.37439287	-62.74923283	2009	0
120	1/13/2009	13:44:10	-62.37439287	-62.74923283	2009	0
130	1/13/2009	13:44:10	-62.37439287	-62.74923283	2009	0
140	1/13/2009	13:44:10	-62.37439287	-62.74923283	2009	0
150	1/13/2009	13:44:10	-62.37439287	-62.74923283	2009	0
160	1/13/2009	13:44:10	-62.37439287	-62.74923283	2009	0
170	1/13/2009	13:44:10	-62.37439287	-62.74923283	2009	0
180	1/13/2009	13:44:10	-62.37439287	-62.74923283	2009	0
190	1/13/2009	13:44:10	-62.37439287	-62.74923283	2009	0
200	1/13/2009	13:44:10	-62.37439287	-62.74923283	2009	0
210	1/13/2009	13:44:10	-62.37439287	-62.74923283	2009	0
220	1/13/2009	13:44:10	-62.37439287	-62.74923283	2009	0
230	1/13/2009	13:44:10	-62.37439287	-62.74923283	2009	0
240	1/13/2009	13:44:10	-62.37439287	-62.74923283	2009	0
10	1/13/2009	13:50:50	-62.36240368	-62.77329894	2009	0
20	1/13/2009	13:50:50	-62.36240368	-62.77329894	2009	0.151433074
30	1/13/2009	13:50:50	-62.36240368	-62.77329894	2009	0.121901711
40	1/13/2009	13:50:50	-62.36240368	-62.77329894	2009	0
50	1/13/2009	13:50:50	-62.36240368	-62.77329894	2009	13.12833404
60	1/13/2009	13:50:50	-62.36240368	-62.77329894	2009	30.43055894
70	1/13/2009	13:50:50	-62.36240368	-62.77329894	2009	13.31327871
80	1/13/2009	13:50:50	-62.36240368	-62.77329894	2009	19.11625946
90	1/13/2009	13:50:50	-62.36240368	-62.77329894	2009	0.474615163
100	1/13/2009	13:50:50	-62.36240368	-62.77329894	2009	0
110	1/13/2009	13:50:50	-62.36240368	-62.77329894	2009	1.182337525
120	1/13/2009	13:50:50	-62.36240368	-62.77329894	2009	1.296068747
130	1/13/2009	13:50:50	-62.36240368	-62.77329894	2009	0
140	1/13/2009	13:50:50	-62.36240368	-62.77329894	2009	0
150	1/13/2009	13:50:50	-62.36240368	-62.77329894	2009	0
160	1/13/2009	13:50:50	-62.36240368	-62.77329894	2009	0
170	1/13/2009	13:50:50	-62.36240368	-62.77329894	2009	0
180	1/13/2009	13:50:50	-62.36240368	-62.77329894	2009	0
190	1/13/2009	13:50:50	-62.36240368	-62.77329894	2009	0
200	1/13/2009	13:50:50	-62.36240368	-62.77329894	2009	0
210	1/13/2009	13:50:50	-62.36240368	-62.77329894	2009	0
220	1/13/2009	13:50:50	-62.36240368	-62.77329894	2009	0
230	1/13/2009	13:50:50	-62.36240368	-62.77329894	2009	0
240	1/13/2009	13:50:50	-62.36240368	-62.77329894	2009	0
10	1/13/2009	13:57:30	-62.35111448	-62.79687059	2009	0
20	1/13/2009	13:57:30	-62.35111448	-62.79687059	2009	0.125493828
30	1/13/2009	13:57:30	-62.35111448	-62.79687059	2009	0
40	1/13/2009	13:57:30	-62.35111448	-62.79687059	2009	0.959289953
50	1/13/2009	13:57:30	-62.35111448	-62.79687059	2009	0
60	1/13/2009	13:57:30	-62.35111448	-62.79687059	2009	35.68931735
70	1/13/2009	13:57:30	-62.35111448	-62.79687059	2009	53.36367603
80	1/13/2009	13:57:30	-62.35111448	-62.79687059	2009	48.59441401
90	1/13/2009	13:57:30	-62.35111448	-62.79687059	2009	8.106013115
100	1/13/2009	13:57:30	-62.35111448	-62.79687059	2009	0.958803099
110	1/13/2009	13:57:30	-62.35111448	-62.79687059	2009	0
120	1/13/2009	13:57:30	-62.35111448	-62.79687059	2009	0.331767799
130	1/13/2009	13:57:30	-62.35111448	-62.79687059	2009	0
140	1/13/2009	13:57:30	-62.35111448	-62.79687059	2009	0
150	1/13/2009	13:57:30	-62.35111448	-62.79687059	2009	0.845814906
160	1/13/2009	13:57:30	-62.35111448	-62.79687059	2009	0
170	1/13/2009	13:57:30	-62.35111448	-62.79687059	2009	0
180	1/13/2009	13:57:30	-62.35111448	-62.79687059	2009	0
190	1/13/2009	13:57:30	-62.35111448	-62.79687059	2009	0
200	1/13/2009	13:57:30	-62.35111448	-62.79687059	2009	0
210	1/13/2009	13:57:30	-62.35111448	-62.79687059	2009	0
220	1/13/2009	13:57:30	-62.35111448	-62.79687059	2009	0
230	1/13/2009	13:57:30	-62.35111448	-62.79687059	2009	0
240	1/13/2009	13:57:30	-62.35111448	-62.79687059	2009	0
10	1/13/2009	21:00:50	-62.06572896	-62.31375246	2009	21.35116786
20	1/13/2009	21:00:50	-62.06572896	-62.31375246	2009	0
30	1/13/2009	21:00:50	-62.06572896	-62.31375246	2009	2.239513077
40	1/13/2009	21:00:50	-62.06572896	-62.31375246	2009	1.759871945
50	1/13/2009	21:00:50	-62.06572896	-62.31375246	2009	0.778559837
60	1/13/2009	21:00:50	-62.06572896	-62.31375246	2009	0.588441489
70	1/13/2009	21:00:50	-62.06572896	-62.31375246	2009	0.329872994
80	1/13/2009	21:00:50	-62.06572896	-62.31375246	2009	0.573773138
90	1/13/2009	21:00:50	-62.06572896	-62.31375246	2009	0.110168648
100	1/13/2009	21:00:50	-62.06572896	-62.31375246	2009	0.064053893
110	1/13/2009	21:00:50	-62.06572896	-62.31375246	2009	0.199743732
120	1/13/2009	21:00:50	-62.06572896	-62.31375246	2009	1.313092048
130	1/13/2009	21:00:50	-62.06572896	-62.31375246	2009	0.850574583
140	1/13/2009	21:00:50	-62.06572896	-62.31375246	2009	0
150	1/13/2009	21:00:50	-62.06572896	-62.31375246	2009	0.737402656
160	1/13/2009	21:00:50	-62.06572896	-62.31375246	2009	0
170	1/13/2009	21:00:50	-62.06572896	-62.31375246	2009	0.705946944
180	1/13/2009	21:00:50	-62.06572896	-62.31375246	2009	0.479130805
190	1/13/2009	21:00:50	-62.06572896	-62.31375246	2009	3.761582897
200	1/13/2009	21:00:50	-62.06572896	-62.31375246	2009	0
210	1/13/2009	21:00:50	-62.06572896	-62.31375246	2009	0
220	1/13/2009	21:00:50	-62.06572896	-62.31375246	2009	2.215970868
230	1/13/2009	21:00:50	-62.06572896	-62.31375246	2009	15.22326805
240	1/13/2009	21:00:50	-62.06572896	-62.31375246	2009	2.697031283
10	1/13/2009	21:07:30	-62.08035456	-62.28860006	2009	0.860787592
20	1/13/2009	21:07:30	-62.08035456	-62.28860006	2009	2.69563264
30	1/13/2009	21:07:30	-62.08035456	-62.28860006	2009	3.139410067
40	1/13/2009	21:07:30	-62.08035456	-62.28860006	2009	7.104788148
50	1/13/2009	21:07:30	-62.08035456	-62.28860006	2009	2.285429529
60	1/13/2009	21:07:30	-62.08035456	-62.28860006	2009	0.991460366
70	1/13/2009	21:07:30	-62.08035456	-62.28860006	2009	0.130576455
80	1/13/2009	21:07:30	-62.08035456	-62.28860006	2009	0
90	1/13/2009	21:07:30	-62.08035456	-62.28860006	2009	0.090871743
100	1/13/2009	21:07:30	-62.08035456	-62.28860006	2009	0
110	1/13/2009	21:07:30	-62.08035456	-62.28860006	2009	0.551020499
120	1/13/2009	21:07:30	-62.08035456	-62.28860006	2009	0.693097719
130	1/13/2009	21:07:30	-62.08035456	-62.28860006	2009	0.435617866
140	1/13/2009	21:07:30	-62.08035456	-62.28860006	2009	0.193710464
150	1/13/2009	21:07:30	-62.08035456	-62.28860006	2009	0.776069313
160	1/13/2009	21:07:30	-62.08035456	-62.28860006	2009	0
170	1/13/2009	21:07:30	-62.08035456	-62.28860006	2009	0.787145952
180	1/13/2009	21:07:30	-62.08035456	-62.28860006	2009	0.919490136
190	1/13/2009	21:07:30	-62.08035456	-62.28860006	2009	0
200	1/13/2009	21:07:30	-62.08035456	-62.28860006	2009	0
210	1/13/2009	21:07:30	-62.08035456	-62.28860006	2009	0
220	1/13/2009	21:07:30	-62.08035456	-62.28860006	2009	0
230	1/13/2009	21:07:30	-62.08035456	-62.28860006	2009	0
240	1/13/2009	21:07:30	-62.08035456	-62.28860006	2009	0
10	1/13/2009	21:12:30	-62.09123303	-62.27012044	2009	1.144905608
20	1/13/2009	21:12:30	-62.09123303	-62.27012044	2009	1.135848422
30	1/13/2009	21:12:30	-62.09123303	-62.27012044	2009	2.531294087
40	1/13/2009	21:12:30	-62.09123303	-62.27012044	2009	2.317004628
50	1/13/2009	21:12:30	-62.09123303	-62.27012044	2009	0.734489221
60	1/13/2009	21:12:30	-62.09123303	-62.27012044	2009	0.384838943
70	1/13/2009	21:12:30	-62.09123303	-62.27012044	2009	0.317671693
80	1/13/2009	21:12:30	-62.09123303	-62.27012044	2009	0.125007378
90	1/13/2009	21:12:30	-62.09123303	-62.27012044	2009	0.273749198
100	1/13/2009	21:12:30	-62.09123303	-62.27012044	2009	0.035452529
110	1/13/2009	21:12:30	-62.09123303	-62.27012044	2009	0.041402834
120	1/13/2009	21:12:30	-62.09123303	-62.27012044	2009	0.530732079
130	1/13/2009	21:12:30	-62.09123303	-62.27012044	2009	0.780279002
140	1/13/2009	21:12:30	-62.09123303	-62.27012044	2009	0.224607691
150	1/13/2009	21:12:30	-62.09123303	-62.27012044	2009	0
160	1/13/2009	21:12:30	-62.09123303	-62.27012044	2009	0.344385131
170	1/13/2009	21:12:30	-62.09123303	-62.27012044	2009	0
180	1/13/2009	21:12:30	-62.09123303	-62.27012044	2009	1.00911338
190	1/13/2009	21:12:30	-62.09123303	-62.27012044	2009	0
200	1/13/2009	21:12:30	-62.09123303	-62.27012044	2009	0
210	1/13/2009	21:12:30	-62.09123303	-62.27012044	2009	0
220	1/13/2009	21:12:30	-62.09123303	-62.27012044	2009	0
230	1/13/2009	21:12:30	-62.09123303	-62.27012044	2009	0
240	1/13/2009	21:12:30	-62.09123303	-62.27012044	2009	0
10	1/13/2009	21:19:10	-62.1059224	-62.24602935	2009	1.319028593
20	1/13/2009	21:19:10	-62.1059224	-62.24602935	2009	1.784792561
30	1/13/2009	21:19:10	-62.1059224	-62.24602935	2009	1.572601472
40	1/13/2009	21:19:10	-62.1059224	-62.24602935	2009	3.152481877
50	1/13/2009	21:19:10	-62.1059224	-62.24602935	2009	2.32763205
60	1/13/2009	21:19:10	-62.1059224	-62.24602935	2009	1.569832514
70	1/13/2009	21:19:10	-62.1059224	-62.24602935	2009	0.124673906
80	1/13/2009	21:19:10	-62.1059224	-62.24602935	2009	0.176209213
90	1/13/2009	21:19:10	-62.1059224	-62.24602935	2009	0.087372302
100	1/13/2009	21:19:10	-62.1059224	-62.24602935	2009	0.067127994
110	1/13/2009	21:19:10	-62.1059224	-62.24602935	2009	0.048850932
120	1/13/2009	21:19:10	-62.1059224	-62.24602935	2009	0.043967417
130	1/13/2009	21:19:10	-62.1059224	-62.24602935	2009	0.563856369
140	1/13/2009	21:19:10	-62.1059224	-62.24602935	2009	0
150	1/13/2009	21:19:10	-62.1059224	-62.24602935	2009	0
160	1/13/2009	21:19:10	-62.1059224	-62.24602935	2009	0.618326156
170	1/13/2009	21:19:10	-62.1059224	-62.24602935	2009	0
180	1/13/2009	21:19:10	-62.1059224	-62.24602935	2009	0
190	1/13/2009	21:19:10	-62.1059224	-62.24602935	2009	0
200	1/13/2009	21:19:10	-62.1059224	-62.24602935	2009	0
210	1/13/2009	21:19:10	-62.1059224	-62.24602935	2009	0
220	1/13/2009	21:19:10	-62.1059224	-62.24602935	2009	0
230	1/13/2009	21:19:10	-62.1059224	-62.24602935	2009	0
240	1/13/2009	21:19:10	-62.1059224	-62.24602935	2009	0
10	1/13/2009	21:25:50	-62.12025237	-62.22147869	2009	1.647218034
20	1/13/2009	21:25:50	-62.12025237	-62.22147869	2009	1.829317251
30	1/13/2009	21:25:50	-62.12025237	-62.22147869	2009	2.251884351
40	1/13/2009	21:25:50	-62.12025237	-62.22147869	2009	3.896622383
50	1/13/2009	21:25:50	-62.12025237	-62.22147869	2009	9.08770038
60	1/13/2009	21:25:50	-62.12025237	-62.22147869	2009	20.8932401
70	1/13/2009	21:25:50	-62.12025237	-62.22147869	2009	0.226748554
80	1/13/2009	21:25:50	-62.12025237	-62.22147869	2009	0.189409718
90	1/13/2009	21:25:50	-62.12025237	-62.22147869	2009	0.13378694
100	1/13/2009	21:25:50	-62.12025237	-62.22147869	2009	0.173900804
110	1/13/2009	21:25:50	-62.12025237	-62.22147869	2009	0.828930822
120	1/13/2009	21:25:50	-62.12025237	-62.22147869	2009	0.662780832
130	1/13/2009	21:25:50	-62.12025237	-62.22147869	2009	0.821235856
140	1/13/2009	21:25:50	-62.12025237	-62.22147869	2009	0
150	1/13/2009	21:25:50	-62.12025237	-62.22147869	2009	0
160	1/13/2009	21:25:50	-62.12025237	-62.22147869	2009	0.823731236
170	1/13/2009	21:25:50	-62.12025237	-62.22147869	2009	0.148514378
180	1/13/2009	21:25:50	-62.12025237	-62.22147869	2009	0.283192063
190	1/13/2009	21:25:50	-62.12025237	-62.22147869	2009	0
200	1/13/2009	21:25:50	-62.12025237	-62.22147869	2009	0
210	1/13/2009	21:25:50	-62.12025237	-62.22147869	2009	0
220	1/13/2009	21:25:50	-62.12025237	-62.22147869	2009	0
230	1/13/2009	21:25:50	-62.12025237	-62.22147869	2009	0
240	1/13/2009	21:25:50	-62.12025237	-62.22147869	2009	0
10	1/13/2009	21:30:50	-62.13098699	-62.20354563	2009	6.658344152
20	1/13/2009	21:30:50	-62.13098699	-62.20354563	2009	3.060019259
30	1/13/2009	21:30:50	-62.13098699	-62.20354563	2009	3.241955381
40	1/13/2009	21:30:50	-62.13098699	-62.20354563	2009	4.290676345
50	1/13/2009	21:30:50	-62.13098699	-62.20354563	2009	9.555050368
60	1/13/2009	21:30:50	-62.13098699	-62.20354563	2009	0.751959715
70	1/13/2009	21:30:50	-62.13098699	-62.20354563	2009	0.061272794
80	1/13/2009	21:30:50	-62.13098699	-62.20354563	2009	0.038983942
90	1/13/2009	21:30:50	-62.13098699	-62.20354563	2009	0.017017635
100	1/13/2009	21:30:50	-62.13098699	-62.20354563	2009	0.38926798
110	1/13/2009	21:30:50	-62.13098699	-62.20354563	2009	0.344695131
120	1/13/2009	21:30:50	-62.13098699	-62.20354563	2009	0.243455379
130	1/13/2009	21:30:50	-62.13098699	-62.20354563	2009	0.066163594
140	1/13/2009	21:30:50	-62.13098699	-62.20354563	2009	0.285357612
150	1/13/2009	21:30:50	-62.13098699	-62.20354563	2009	0.464604099
160	1/13/2009	21:30:50	-62.13098699	-62.20354563	2009	0
170	1/13/2009	21:30:50	-62.13098699	-62.20354563	2009	0
180	1/13/2009	21:30:50	-62.13098699	-62.20354563	2009	0
190	1/13/2009	21:30:50	-62.13098699	-62.20354563	2009	0
200	1/13/2009	21:30:50	-62.13098699	-62.20354563	2009	0
210	1/13/2009	21:30:50	-62.13098699	-62.20354563	2009	0
220	1/13/2009	21:30:50	-62.13098699	-62.20354563	2009	0
230	1/13/2009	21:30:50	-62.13098699	-62.20354563	2009	0
240	1/13/2009	21:30:50	-62.13098699	-62.20354563	2009	0
10	1/13/2009	21:37:30	-62.14530591	-62.18022463	2009	3.167002918
20	1/13/2009	21:37:30	-62.14530591	-62.18022463	2009	4.917600353
30	1/13/2009	21:37:30	-62.14530591	-62.18022463	2009	6.478393488
40	1/13/2009	21:37:30	-62.14530591	-62.18022463	2009	10.90695274
50	1/13/2009	21:37:30	-62.14530591	-62.18022463	2009	7.399360374
60	1/13/2009	21:37:30	-62.14530591	-62.18022463	2009	2.862258962
70	1/13/2009	21:37:30	-62.14530591	-62.18022463	2009	7.803495008
80	1/13/2009	21:37:30	-62.14530591	-62.18022463	2009	0.197764749
90	1/13/2009	21:37:30	-62.14530591	-62.18022463	2009	0.157763392
100	1/13/2009	21:37:30	-62.14530591	-62.18022463	2009	0.76304121
110	1/13/2009	21:37:30	-62.14530591	-62.18022463	2009	0.528466568
120	1/13/2009	21:37:30	-62.14530591	-62.18022463	2009	0.38532782
130	1/13/2009	21:37:30	-62.14530591	-62.18022463	2009	1.162340894
140	1/13/2009	21:37:30	-62.14530591	-62.18022463	2009	0
150	1/13/2009	21:37:30	-62.14530591	-62.18022463	2009	0
160	1/13/2009	21:37:30	-62.14530591	-62.18022463	2009	1.20609989
170	1/13/2009	21:37:30	-62.14530591	-62.18022463	2009	0
180	1/13/2009	21:37:30	-62.14530591	-62.18022463	2009	1.307789669
190	1/13/2009	21:37:30	-62.14530591	-62.18022463	2009	0
200	1/13/2009	21:37:30	-62.14530591	-62.18022463	2009	0
210	1/13/2009	21:37:30	-62.14530591	-62.18022463	2009	0
220	1/13/2009	21:37:30	-62.14530591	-62.18022463	2009	0
230	1/13/2009	21:37:30	-62.14530591	-62.18022463	2009	0
240	1/13/2009	21:37:30	-62.14530591	-62.18022463	2009	0
10	1/13/2009	21:44:10	-62.1592454	-62.15695495	2009	1.584579782
20	1/13/2009	21:44:10	-62.1592454	-62.15695495	2009	2.361188155
30	1/13/2009	21:44:10	-62.1592454	-62.15695495	2009	4.305893875
40	1/13/2009	21:44:10	-62.1592454	-62.15695495	2009	8.368864146
50	1/13/2009	21:44:10	-62.1592454	-62.15695495	2009	8.401712431
60	1/13/2009	21:44:10	-62.1592454	-62.15695495	2009	18.01852083
70	1/13/2009	21:44:10	-62.1592454	-62.15695495	2009	8.485125957
80	1/13/2009	21:44:10	-62.1592454	-62.15695495	2009	0.257290858
90	1/13/2009	21:44:10	-62.1592454	-62.15695495	2009	0.12702238
100	1/13/2009	21:44:10	-62.1592454	-62.15695495	2009	0.119417257
110	1/13/2009	21:44:10	-62.1592454	-62.15695495	2009	0.109956181
120	1/13/2009	21:44:10	-62.1592454	-62.15695495	2009	0.168085265
130	1/13/2009	21:44:10	-62.1592454	-62.15695495	2009	0.588881803
140	1/13/2009	21:44:10	-62.1592454	-62.15695495	2009	0.605878394
150	1/13/2009	21:44:10	-62.1592454	-62.15695495	2009	0.270966076
160	1/13/2009	21:44:10	-62.1592454	-62.15695495	2009	1.166768716
170	1/13/2009	21:44:10	-62.1592454	-62.15695495	2009	0
180	1/13/2009	21:44:10	-62.1592454	-62.15695495	2009	0
190	1/13/2009	21:44:10	-62.1592454	-62.15695495	2009	2.290890551
200	1/13/2009	21:44:10	-62.1592454	-62.15695495	2009	0
210	1/13/2009	21:44:10	-62.1592454	-62.15695495	2009	0
220	1/13/2009	21:44:10	-62.1592454	-62.15695495	2009	0
230	1/13/2009	21:44:10	-62.1592454	-62.15695495	2009	0
240	1/13/2009	21:44:10	-62.1592454	-62.15695495	2009	0
10	1/13/2009	21:49:10	-62.16986177	-62.13893678	2009	0.791446294
20	1/13/2009	21:49:10	-62.16986177	-62.13893678	2009	0.774401544
30	1/13/2009	21:49:10	-62.16986177	-62.13893678	2009	0.296382045
40	1/13/2009	21:49:10	-62.16986177	-62.13893678	2009	1.283918035
50	1/13/2009	21:49:10	-62.16986177	-62.13893678	2009	2.00170043
60	1/13/2009	21:49:10	-62.16986177	-62.13893678	2009	1.690845908
70	1/13/2009	21:49:10	-62.16986177	-62.13893678	2009	0.148631336
80	1/13/2009	21:49:10	-62.16986177	-62.13893678	2009	0.362479268
90	1/13/2009	21:49:10	-62.16986177	-62.13893678	2009	2.681145189
100	1/13/2009	21:49:10	-62.16986177	-62.13893678	2009	2.682293728
110	1/13/2009	21:49:10	-62.16986177	-62.13893678	2009	16.96290256
120	1/13/2009	21:49:10	-62.16986177	-62.13893678	2009	0.29753544
130	1/13/2009	21:49:10	-62.16986177	-62.13893678	2009	0.146921479
140	1/13/2009	21:49:10	-62.16986177	-62.13893678	2009	0.672783398
150	1/13/2009	21:49:10	-62.16986177	-62.13893678	2009	0.567943839
160	1/13/2009	21:49:10	-62.16986177	-62.13893678	2009	0.298606681
170	1/13/2009	21:49:10	-62.16986177	-62.13893678	2009	0.306497926
180	1/13/2009	21:49:10	-62.16986177	-62.13893678	2009	0.471239155
190	1/13/2009	21:49:10	-62.16986177	-62.13893678	2009	0.433502094
200	1/13/2009	21:49:10	-62.16986177	-62.13893678	2009	0.705503393
210	1/13/2009	21:49:10	-62.16986177	-62.13893678	2009	0
220	1/13/2009	21:49:10	-62.16986177	-62.13893678	2009	0
230	1/13/2009	21:49:10	-62.16986177	-62.13893678	2009	0
240	1/13/2009	21:49:10	-62.16986177	-62.13893678	2009	0
10	1/13/2009	21:55:50	-62.18364806	-62.11421561	2009	1.110728693
20	1/13/2009	21:55:50	-62.18364806	-62.11421561	2009	0
30	1/13/2009	21:55:50	-62.18364806	-62.11421561	2009	0.25382784
40	1/13/2009	21:55:50	-62.18364806	-62.11421561	2009	2.208114832
50	1/13/2009	21:55:50	-62.18364806	-62.11421561	2009	3.439865822
60	1/13/2009	21:55:50	-62.18364806	-62.11421561	2009	1.58689588
70	1/13/2009	21:55:50	-62.18364806	-62.11421561	2009	0.271478831
80	1/13/2009	21:55:50	-62.18364806	-62.11421561	2009	0.194279068
90	1/13/2009	21:55:50	-62.18364806	-62.11421561	2009	0
100	1/13/2009	21:55:50	-62.18364806	-62.11421561	2009	1.59163087
110	1/13/2009	21:55:50	-62.18364806	-62.11421561	2009	38.31748609
120	1/13/2009	21:55:50	-62.18364806	-62.11421561	2009	21.05000671
130	1/13/2009	21:55:50	-62.18364806	-62.11421561	2009	0.115112463
140	1/13/2009	21:55:50	-62.18364806	-62.11421561	2009	0.171121325
150	1/13/2009	21:55:50	-62.18364806	-62.11421561	2009	0.08862242
160	1/13/2009	21:55:50	-62.18364806	-62.11421561	2009	0
170	1/13/2009	21:55:50	-62.18364806	-62.11421561	2009	2.066226203
180	1/13/2009	21:55:50	-62.18364806	-62.11421561	2009	2.089463267
190	1/13/2009	21:55:50	-62.18364806	-62.11421561	2009	1.275190679
200	1/13/2009	21:55:50	-62.18364806	-62.11421561	2009	1.734843678
210	1/13/2009	21:55:50	-62.18364806	-62.11421561	2009	0
220	1/13/2009	21:55:50	-62.18364806	-62.11421561	2009	0
230	1/13/2009	21:55:50	-62.18364806	-62.11421561	2009	1.582372548
240	1/13/2009	21:55:50	-62.18364806	-62.11421561	2009	0
10	1/13/2009	22:02:30	-62.19738678	-62.08901812	2009	1.067914671
20	1/13/2009	22:02:30	-62.19738678	-62.08901812	2009	1.836964867
30	1/13/2009	22:02:30	-62.19738678	-62.08901812	2009	4.693168302
40	1/13/2009	22:02:30	-62.19738678	-62.08901812	2009	5.595148283
50	1/13/2009	22:02:30	-62.19738678	-62.08901812	2009	25.01324757
60	1/13/2009	22:02:30	-62.19738678	-62.08901812	2009	0.336008246
70	1/13/2009	22:02:30	-62.19738678	-62.08901812	2009	0.369167745
80	1/13/2009	22:02:30	-62.19738678	-62.08901812	2009	0.163141855
90	1/13/2009	22:02:30	-62.19738678	-62.08901812	2009	0.480036119
100	1/13/2009	22:02:30	-62.19738678	-62.08901812	2009	1.725627445
110	1/13/2009	22:02:30	-62.19738678	-62.08901812	2009	0.74802077
120	1/13/2009	22:02:30	-62.19738678	-62.08901812	2009	0.330112576
130	1/13/2009	22:02:30	-62.19738678	-62.08901812	2009	0.232212813
140	1/13/2009	22:02:30	-62.19738678	-62.08901812	2009	0
150	1/13/2009	22:02:30	-62.19738678	-62.08901812	2009	0.41063533
160	1/13/2009	22:02:30	-62.19738678	-62.08901812	2009	0.279361982
170	1/13/2009	22:02:30	-62.19738678	-62.08901812	2009	0
180	1/13/2009	22:02:30	-62.19738678	-62.08901812	2009	0
190	1/13/2009	22:02:30	-62.19738678	-62.08901812	2009	0
200	1/13/2009	22:02:30	-62.19738678	-62.08901812	2009	1.215800954
210	1/13/2009	22:02:30	-62.19738678	-62.08901812	2009	0
220	1/13/2009	22:02:30	-62.19738678	-62.08901812	2009	0
230	1/13/2009	22:02:30	-62.19738678	-62.08901812	2009	2.688789163
240	1/13/2009	22:02:30	-62.19738678	-62.08901812	2009	0
10	1/13/2009	22:07:30	-62.2078059	-62.07063047	2009	0.886159854
20	1/13/2009	22:07:30	-62.2078059	-62.07063047	2009	0.233012096
30	1/13/2009	22:07:30	-62.2078059	-62.07063047	2009	2.361536197
40	1/13/2009	22:07:30	-62.2078059	-62.07063047	2009	20.29564146
50	1/13/2009	22:07:30	-62.2078059	-62.07063047	2009	3.697523339
60	1/13/2009	22:07:30	-62.2078059	-62.07063047	2009	4.007662351
70	1/13/2009	22:07:30	-62.2078059	-62.07063047	2009	3.079945068
80	1/13/2009	22:07:30	-62.2078059	-62.07063047	2009	0.405332546
90	1/13/2009	22:07:30	-62.2078059	-62.07063047	2009	0.139441004
100	1/13/2009	22:07:30	-62.2078059	-62.07063047	2009	0.477327867
110	1/13/2009	22:07:30	-62.2078059	-62.07063047	2009	0.6457462
120	1/13/2009	22:07:30	-62.2078059	-62.07063047	2009	0.678692422
130	1/13/2009	22:07:30	-62.2078059	-62.07063047	2009	0.221359973
140	1/13/2009	22:07:30	-62.2078059	-62.07063047	2009	0.066666636
150	1/13/2009	22:07:30	-62.2078059	-62.07063047	2009	0
160	1/13/2009	22:07:30	-62.2078059	-62.07063047	2009	0.974629297
170	1/13/2009	22:07:30	-62.2078059	-62.07063047	2009	0
180	1/13/2009	22:07:30	-62.2078059	-62.07063047	2009	0
190	1/13/2009	22:07:30	-62.2078059	-62.07063047	2009	1.6161565
200	1/13/2009	22:07:30	-62.2078059	-62.07063047	2009	0
210	1/13/2009	22:07:30	-62.2078059	-62.07063047	2009	0
220	1/13/2009	22:07:30	-62.2078059	-62.07063047	2009	0
230	1/13/2009	22:07:30	-62.2078059	-62.07063047	2009	0
240	1/13/2009	22:07:30	-62.2078059	-62.07063047	2009	0
10	1/13/2009	22:14:10	-62.22318343	-62.05192332	2009	3.030611329
20	1/13/2009	22:14:10	-62.22318343	-62.05192332	2009	0.195797098
30	1/13/2009	22:14:10	-62.22318343	-62.05192332	2009	0
40	1/13/2009	22:14:10	-62.22318343	-62.05192332	2009	22.97650579
50	1/13/2009	22:14:10	-62.22318343	-62.05192332	2009	13.34471742
60	1/13/2009	22:14:10	-62.22318343	-62.05192332	2009	10.11593826
70	1/13/2009	22:14:10	-62.22318343	-62.05192332	2009	5.757165477
80	1/13/2009	22:14:10	-62.22318343	-62.05192332	2009	1.692871432
90	1/13/2009	22:14:10	-62.22318343	-62.05192332	2009	0.944675427
100	1/13/2009	22:14:10	-62.22318343	-62.05192332	2009	1.623148906
110	1/13/2009	22:14:10	-62.22318343	-62.05192332	2009	0
120	1/13/2009	22:14:10	-62.22318343	-62.05192332	2009	0.176196263
130	1/13/2009	22:14:10	-62.22318343	-62.05192332	2009	0
140	1/13/2009	22:14:10	-62.22318343	-62.05192332	2009	0
150	1/13/2009	22:14:10	-62.22318343	-62.05192332	2009	0
160	1/13/2009	22:14:10	-62.22318343	-62.05192332	2009	0.350303464
170	1/13/2009	22:14:10	-62.22318343	-62.05192332	2009	1.092794413
180	1/13/2009	22:14:10	-62.22318343	-62.05192332	2009	0.90739851
190	1/13/2009	22:14:10	-62.22318343	-62.05192332	2009	0
200	1/13/2009	22:14:10	-62.22318343	-62.05192332	2009	3.321579702
210	1/13/2009	22:14:10	-62.22318343	-62.05192332	2009	0
220	1/13/2009	22:14:10	-62.22318343	-62.05192332	2009	0
230	1/13/2009	22:14:10	-62.22318343	-62.05192332	2009	0
240	1/13/2009	22:14:10	-62.22318343	-62.05192332	2009	0
10	1/13/2009	22:20:50	-62.2388521	-62.03404098	2009	1.364244509
20	1/13/2009	22:20:50	-62.2388521	-62.03404098	2009	0.223540901
30	1/13/2009	22:20:50	-62.2388521	-62.03404098	2009	0
40	1/13/2009	22:20:50	-62.2388521	-62.03404098	2009	0
50	1/13/2009	22:20:50	-62.2388521	-62.03404098	2009	8.16147644
60	1/13/2009	22:20:50	-62.2388521	-62.03404098	2009	25.73669294
70	1/13/2009	22:20:50	-62.2388521	-62.03404098	2009	26.50553471
80	1/13/2009	22:20:50	-62.2388521	-62.03404098	2009	2.184050561
90	1/13/2009	22:20:50	-62.2388521	-62.03404098	2009	0.249268085
100	1/13/2009	22:20:50	-62.2388521	-62.03404098	2009	0.05296228
110	1/13/2009	22:20:50	-62.2388521	-62.03404098	2009	0.599480896
120	1/13/2009	22:20:50	-62.2388521	-62.03404098	2009	0
130	1/13/2009	22:20:50	-62.2388521	-62.03404098	2009	0.300904972
140	1/13/2009	22:20:50	-62.2388521	-62.03404098	2009	0
150	1/13/2009	22:20:50	-62.2388521	-62.03404098	2009	0.158958875
160	1/13/2009	22:20:50	-62.2388521	-62.03404098	2009	0.278706368
170	1/13/2009	22:20:50	-62.2388521	-62.03404098	2009	0
180	1/13/2009	22:20:50	-62.2388521	-62.03404098	2009	0
190	1/13/2009	22:20:50	-62.2388521	-62.03404098	2009	0
200	1/13/2009	22:20:50	-62.2388521	-62.03404098	2009	1.349800766
210	1/13/2009	22:20:50	-62.2388521	-62.03404098	2009	0
220	1/13/2009	22:20:50	-62.2388521	-62.03404098	2009	0
230	1/13/2009	22:20:50	-62.2388521	-62.03404098	2009	0
240	1/13/2009	22:20:50	-62.2388521	-62.03404098	2009	0
10	1/13/2009	22:27:30	-62.25330423	-62.01749278	2009	0.654703425
20	1/13/2009	22:27:30	-62.25330423	-62.01749278	2009	0.064388579
30	1/13/2009	22:27:30	-62.25330423	-62.01749278	2009	0
40	1/13/2009	22:27:30	-62.25330423	-62.01749278	2009	1.590071966
50	1/13/2009	22:27:30	-62.25330423	-62.01749278	2009	20.93539284
60	1/13/2009	22:27:30	-62.25330423	-62.01749278	2009	40.56229588
70	1/13/2009	22:27:30	-62.25330423	-62.01749278	2009	55.74865003
80	1/13/2009	22:27:30	-62.25330423	-62.01749278	2009	1.813529904
90	1/13/2009	22:27:30	-62.25330423	-62.01749278	2009	0.314266143
100	1/13/2009	22:27:30	-62.25330423	-62.01749278	2009	0.514375319
110	1/13/2009	22:27:30	-62.25330423	-62.01749278	2009	0.403386344
120	1/13/2009	22:27:30	-62.25330423	-62.01749278	2009	0.35246011
130	1/13/2009	22:27:30	-62.25330423	-62.01749278	2009	0
140	1/13/2009	22:27:30	-62.25330423	-62.01749278	2009	0.075051615
150	1/13/2009	22:27:30	-62.25330423	-62.01749278	2009	0
160	1/13/2009	22:27:30	-62.25330423	-62.01749278	2009	0
170	1/13/2009	22:27:30	-62.25330423	-62.01749278	2009	0
180	1/13/2009	22:27:30	-62.25330423	-62.01749278	2009	0
190	1/13/2009	22:27:30	-62.25330423	-62.01749278	2009	0
200	1/13/2009	22:27:30	-62.25330423	-62.01749278	2009	0
210	1/13/2009	22:27:30	-62.25330423	-62.01749278	2009	0
220	1/13/2009	22:27:30	-62.25330423	-62.01749278	2009	0
230	1/13/2009	22:27:30	-62.25330423	-62.01749278	2009	0
240	1/13/2009	22:27:30	-62.25330423	-62.01749278	2009	0
10	1/13/2009	22:44:10	-62.25669333	-61.99759398	2009	1.720836606
20	1/13/2009	22:44:10	-62.25669333	-61.99759398	2009	1.934325164
30	1/13/2009	22:44:10	-62.25669333	-61.99759398	2009	14.20012048
40	1/13/2009	22:44:10	-62.25669333	-61.99759398	2009	22.7883729
50	1/13/2009	22:44:10	-62.25669333	-61.99759398	2009	15.45305185
60	1/13/2009	22:44:10	-62.25669333	-61.99759398	2009	0.172614263
70	1/13/2009	22:44:10	-62.25669333	-61.99759398	2009	0.099251056
80	1/13/2009	22:44:10	-62.25669333	-61.99759398	2009	0.047642903
90	1/13/2009	22:44:10	-62.25669333	-61.99759398	2009	0
100	1/13/2009	22:44:10	-62.25669333	-61.99759398	2009	0.058225403
110	1/13/2009	22:44:10	-62.25669333	-61.99759398	2009	0.262596475
120	1/13/2009	22:44:10	-62.25669333	-61.99759398	2009	0.191543296
130	1/13/2009	22:44:10	-62.25669333	-61.99759398	2009	0.039879138
140	1/13/2009	22:44:10	-62.25669333	-61.99759398	2009	0.007281767
150	1/13/2009	22:44:10	-62.25669333	-61.99759398	2009	0.27230887
160	1/13/2009	22:44:10	-62.25669333	-61.99759398	2009	0
170	1/13/2009	22:44:10	-62.25669333	-61.99759398	2009	0
180	1/13/2009	22:44:10	-62.25669333	-61.99759398	2009	0
190	1/13/2009	22:44:10	-62.25669333	-61.99759398	2009	0
200	1/13/2009	22:44:10	-62.25669333	-61.99759398	2009	0
210	1/13/2009	22:44:10	-62.25669333	-61.99759398	2009	0.288527223
220	1/13/2009	22:44:10	-62.25669333	-61.99759398	2009	0
230	1/13/2009	22:44:10	-62.25669333	-61.99759398	2009	0
240	1/13/2009	22:44:10	-62.25669333	-61.99759398	2009	0
10	1/14/2009	00:10:50	-62.21841418	-62.00613604	2009	5.732732524
20	1/14/2009	00:10:50	-62.21841418	-62.00613604	2009	184.066032
30	1/14/2009	00:10:50	-62.21841418	-62.00613604	2009	39.224626
40	1/14/2009	00:10:50	-62.21841418	-62.00613604	2009	14.88383159
50	1/14/2009	00:10:50	-62.21841418	-62.00613604	2009	2.919351205
60	1/14/2009	00:10:50	-62.21841418	-62.00613604	2009	1.094571855
70	1/14/2009	00:10:50	-62.21841418	-62.00613604	2009	0.464104699
80	1/14/2009	00:10:50	-62.21841418	-62.00613604	2009	0.052129407
90	1/14/2009	00:10:50	-62.21841418	-62.00613604	2009	0.115635336
100	1/14/2009	00:10:50	-62.21841418	-62.00613604	2009	0.095443234
110	1/14/2009	00:10:50	-62.21841418	-62.00613604	2009	0.104306569
120	1/14/2009	00:10:50	-62.21841418	-62.00613604	2009	0.041086358
130	1/14/2009	00:10:50	-62.21841418	-62.00613604	2009	0.05435809
140	1/14/2009	00:10:50	-62.21841418	-62.00613604	2009	0.039252258
150	1/14/2009	00:10:50	-62.21841418	-62.00613604	2009	0.123007756
160	1/14/2009	00:10:50	-62.21841418	-62.00613604	2009	0
170	1/14/2009	00:10:50	-62.21841418	-62.00613604	2009	0
180	1/14/2009	00:10:50	-62.21841418	-62.00613604	2009	0
190	1/14/2009	00:10:50	-62.21841418	-62.00613604	2009	0
200	1/14/2009	00:10:50	-62.21841418	-62.00613604	2009	0
210	1/14/2009	00:10:50	-62.21841418	-62.00613604	2009	1.025831537
220	1/14/2009	00:10:50	-62.21841418	-62.00613604	2009	0
230	1/14/2009	00:10:50	-62.21841418	-62.00613604	2009	0
240	1/14/2009	00:10:50	-62.21841418	-62.00613604	2009	0
10	1/14/2009	00:20:50	-62.21983698	-61.99139785	2009	0.803721654
20	1/14/2009	00:20:50	-62.21983698	-61.99139785	2009	0
30	1/14/2009	00:20:50	-62.21983698	-61.99139785	2009	4.859893775
40	1/14/2009	00:20:50	-62.21983698	-61.99139785	2009	8.766222483
50	1/14/2009	00:20:50	-62.21983698	-61.99139785	2009	4.23396533
60	1/14/2009	00:20:50	-62.21983698	-61.99139785	2009	9.398815933
70	1/14/2009	00:20:50	-62.21983698	-61.99139785	2009	4.953935533
80	1/14/2009	00:20:50	-62.21983698	-61.99139785	2009	1.434545351
90	1/14/2009	00:20:50	-62.21983698	-61.99139785	2009	0.481654514
100	1/14/2009	00:20:50	-62.21983698	-61.99139785	2009	0
110	1/14/2009	00:20:50	-62.21983698	-61.99139785	2009	0.894902183
120	1/14/2009	00:20:50	-62.21983698	-61.99139785	2009	0.412694039
130	1/14/2009	00:20:50	-62.21983698	-61.99139785	2009	0.685327074
140	1/14/2009	00:20:50	-62.21983698	-61.99139785	2009	0.147820722
150	1/14/2009	00:20:50	-62.21983698	-61.99139785	2009	0.14685875
160	1/14/2009	00:20:50	-62.21983698	-61.99139785	2009	0
170	1/14/2009	00:20:50	-62.21983698	-61.99139785	2009	0
180	1/14/2009	00:20:50	-62.21983698	-61.99139785	2009	0
190	1/14/2009	00:20:50	-62.21983698	-61.99139785	2009	0
200	1/14/2009	00:20:50	-62.21983698	-61.99139785	2009	0
210	1/14/2009	00:20:50	-62.21983698	-61.99139785	2009	0
220	1/14/2009	00:20:50	-62.21983698	-61.99139785	2009	0
230	1/14/2009	00:20:50	-62.21983698	-61.99139785	2009	0
240	1/14/2009	00:20:50	-62.21983698	-61.99139785	2009	0
10	1/14/2009	00:27:30	-62.23389256	-61.96657713	2009	1.825861113
20	1/14/2009	00:27:30	-62.23389256	-61.96657713	2009	0
30	1/14/2009	00:27:30	-62.23389256	-61.96657713	2009	0
40	1/14/2009	00:27:30	-62.23389256	-61.96657713	2009	2.713863566
50	1/14/2009	00:27:30	-62.23389256	-61.96657713	2009	2.483025114
60	1/14/2009	00:27:30	-62.23389256	-61.96657713	2009	4.953840833
70	1/14/2009	00:27:30	-62.23389256	-61.96657713	2009	17.87815266
80	1/14/2009	00:27:30	-62.23389256	-61.96657713	2009	1.936359591
90	1/14/2009	00:27:30	-62.23389256	-61.96657713	2009	1.014688122
100	1/14/2009	00:27:30	-62.23389256	-61.96657713	2009	1.174228551
110	1/14/2009	00:27:30	-62.23389256	-61.96657713	2009	0.099560652
120	1/14/2009	00:27:30	-62.23389256	-61.96657713	2009	2.528793851
130	1/14/2009	00:27:30	-62.23389256	-61.96657713	2009	0.068601102
140	1/14/2009	00:27:30	-62.23389256	-61.96657713	2009	0
150	1/14/2009	00:27:30	-62.23389256	-61.96657713	2009	0
160	1/14/2009	00:27:30	-62.23389256	-61.96657713	2009	0.277676002
170	1/14/2009	00:27:30	-62.23389256	-61.96657713	2009	0
180	1/14/2009	00:27:30	-62.23389256	-61.96657713	2009	0.304470784
190	1/14/2009	00:27:30	-62.23389256	-61.96657713	2009	0
200	1/14/2009	00:27:30	-62.23389256	-61.96657713	2009	1.438176724
210	1/14/2009	00:27:30	-62.23389256	-61.96657713	2009	0
220	1/14/2009	00:27:30	-62.23389256	-61.96657713	2009	0
230	1/14/2009	00:27:30	-62.23389256	-61.96657713	2009	0
240	1/14/2009	00:27:30	-62.23389256	-61.96657713	2009	0
10	1/14/2009	00:34:10	-62.24780181	-61.93998829	2009	0.519272594
20	1/14/2009	00:34:10	-62.24780181	-61.93998829	2009	0
30	1/14/2009	00:34:10	-62.24780181	-61.93998829	2009	0
40	1/14/2009	00:34:10	-62.24780181	-61.93998829	2009	4.766488206
50	1/14/2009	00:34:10	-62.24780181	-61.93998829	2009	2.477309131
60	1/14/2009	00:34:10	-62.24780181	-61.93998829	2009	5.327637536
70	1/14/2009	00:34:10	-62.24780181	-61.93998829	2009	2.504882556
80	1/14/2009	00:34:10	-62.24780181	-61.93998829	2009	0.17172109
90	1/14/2009	00:34:10	-62.24780181	-61.93998829	2009	0.748260352
100	1/14/2009	00:34:10	-62.24780181	-61.93998829	2009	0.662204135
110	1/14/2009	00:34:10	-62.24780181	-61.93998829	2009	0.120764908
120	1/14/2009	00:34:10	-62.24780181	-61.93998829	2009	0.203691581
130	1/14/2009	00:34:10	-62.24780181	-61.93998829	2009	1.016534768
140	1/14/2009	00:34:10	-62.24780181	-61.93998829	2009	0
150	1/14/2009	00:34:10	-62.24780181	-61.93998829	2009	0
160	1/14/2009	00:34:10	-62.24780181	-61.93998829	2009	1.086319617
170	1/14/2009	00:34:10	-62.24780181	-61.93998829	2009	0
180	1/14/2009	00:34:10	-62.24780181	-61.93998829	2009	0.88270493
190	1/14/2009	00:34:10	-62.24780181	-61.93998829	2009	0
200	1/14/2009	00:34:10	-62.24780181	-61.93998829	2009	0
210	1/14/2009	00:34:10	-62.24780181	-61.93998829	2009	1.830386468
220	1/14/2009	00:34:10	-62.24780181	-61.93998829	2009	0
230	1/14/2009	00:34:10	-62.24780181	-61.93998829	2009	0
240	1/14/2009	00:34:10	-62.24780181	-61.93998829	2009	0
10	1/14/2009	00:39:10	-62.25851747	-61.92171397	2009	1.489083937
20	1/14/2009	00:39:10	-62.25851747	-61.92171397	2009	0
30	1/14/2009	00:39:10	-62.25851747	-61.92171397	2009	2.556761049
40	1/14/2009	00:39:10	-62.25851747	-61.92171397	2009	4.428079685
50	1/14/2009	00:39:10	-62.25851747	-61.92171397	2009	0.827086604
60	1/14/2009	00:39:10	-62.25851747	-61.92171397	2009	0.438117698
70	1/14/2009	00:39:10	-62.25851747	-61.92171397	2009	0.163091672
80	1/14/2009	00:39:10	-62.25851747	-61.92171397	2009	0.062265523
90	1/14/2009	00:39:10	-62.25851747	-61.92171397	2009	1.23933952
100	1/14/2009	00:39:10	-62.25851747	-61.92171397	2009	0.52981341
110	1/14/2009	00:39:10	-62.25851747	-61.92171397	2009	0.094400322
120	1/14/2009	00:39:10	-62.25851747	-61.92171397	2009	0.865871029
130	1/14/2009	00:39:10	-62.25851747	-61.92171397	2009	0
140	1/14/2009	00:39:10	-62.25851747	-61.92171397	2009	0
150	1/14/2009	00:39:10	-62.25851747	-61.92171397	2009	3.224292655
160	1/14/2009	00:39:10	-62.25851747	-61.92171397	2009	0
170	1/14/2009	00:39:10	-62.25851747	-61.92171397	2009	0
180	1/14/2009	00:39:10	-62.25851747	-61.92171397	2009	0
190	1/14/2009	00:39:10	-62.25851747	-61.92171397	2009	0
200	1/14/2009	00:39:10	-62.25851747	-61.92171397	2009	0
210	1/14/2009	00:39:10	-62.25851747	-61.92171397	2009	0.315373807
220	1/14/2009	00:39:10	-62.25851747	-61.92171397	2009	0
230	1/14/2009	00:39:10	-62.25851747	-61.92171397	2009	0
240	1/14/2009	00:39:10	-62.25851747	-61.92171397	2009	0
10	1/14/2009	00:45:50	-62.27305317	-61.89735324	2009	3.265423934
20	1/14/2009	00:45:50	-62.27305317	-61.89735324	2009	0
30	1/14/2009	00:45:50	-62.27305317	-61.89735324	2009	0
40	1/14/2009	00:45:50	-62.27305317	-61.89735324	2009	3.007629225
50	1/14/2009	00:45:50	-62.27305317	-61.89735324	2009	0.754470069
60	1/14/2009	00:45:50	-62.27305317	-61.89735324	2009	0.335056391
70	1/14/2009	00:45:50	-62.27305317	-61.89735324	2009	0.097865363
80	1/14/2009	00:45:50	-62.27305317	-61.89735324	2009	0.057475899
90	1/14/2009	00:45:50	-62.27305317	-61.89735324	2009	0.614804052
100	1/14/2009	00:45:50	-62.27305317	-61.89735324	2009	0.184926451
110	1/14/2009	00:45:50	-62.27305317	-61.89735324	2009	0
120	1/14/2009	00:45:50	-62.27305317	-61.89735324	2009	0
130	1/14/2009	00:45:50	-62.27305317	-61.89735324	2009	0
140	1/14/2009	00:45:50	-62.27305317	-61.89735324	2009	0.107485487
150	1/14/2009	00:45:50	-62.27305317	-61.89735324	2009	0.13653971
160	1/14/2009	00:45:50	-62.27305317	-61.89735324	2009	0
170	1/14/2009	00:45:50	-62.27305317	-61.89735324	2009	0
180	1/14/2009	00:45:50	-62.27305317	-61.89735324	2009	0
190	1/14/2009	00:45:50	-62.27305317	-61.89735324	2009	0
200	1/14/2009	00:45:50	-62.27305317	-61.89735324	2009	2.846187515
210	1/14/2009	00:45:50	-62.27305317	-61.89735324	2009	0
220	1/14/2009	00:45:50	-62.27305317	-61.89735324	2009	0
230	1/14/2009	00:45:50	-62.27305317	-61.89735324	2009	0
240	1/14/2009	00:45:50	-62.27305317	-61.89735324	2009	0
10	1/14/2009	00:52:30	-62.2871173	-61.87234601	2009	1.949273973
20	1/14/2009	00:52:30	-62.2871173	-61.87234601	2009	0
30	1/14/2009	00:52:30	-62.2871173	-61.87234601	2009	0
40	1/14/2009	00:52:30	-62.2871173	-61.87234601	2009	5.285944128
50	1/14/2009	00:52:30	-62.2871173	-61.87234601	2009	0.438052946
60	1/14/2009	00:52:30	-62.2871173	-61.87234601	2009	0.505378028
70	1/14/2009	00:52:30	-62.2871173	-61.87234601	2009	0
80	1/14/2009	00:52:30	-62.2871173	-61.87234601	2009	0
90	1/14/2009	00:52:30	-62.2871173	-61.87234601	2009	0.262143211
100	1/14/2009	00:52:30	-62.2871173	-61.87234601	2009	0.216369213
110	1/14/2009	00:52:30	-62.2871173	-61.87234601	2009	0.298719188
120	1/14/2009	00:52:30	-62.2871173	-61.87234601	2009	2.331269898
130	1/14/2009	00:52:30	-62.2871173	-61.87234601	2009	0
140	1/14/2009	00:52:30	-62.2871173	-61.87234601	2009	0.998723921
150	1/14/2009	00:52:30	-62.2871173	-61.87234601	2009	0
160	1/14/2009	00:52:30	-62.2871173	-61.87234601	2009	2.769315155
170	1/14/2009	00:52:30	-62.2871173	-61.87234601	2009	0
180	1/14/2009	00:52:30	-62.2871173	-61.87234601	2009	0
190	1/14/2009	00:52:30	-62.2871173	-61.87234601	2009	0
200	1/14/2009	00:52:30	-62.2871173	-61.87234601	2009	0
210	1/14/2009	00:52:30	-62.2871173	-61.87234601	2009	0
220	1/14/2009	00:52:30	-62.2871173	-61.87234601	2009	0
230	1/14/2009	00:52:30	-62.2871173	-61.87234601	2009	0
240	1/14/2009	00:52:30	-62.2871173	-61.87234601	2009	0
10	1/14/2009	00:57:30	-62.29780428	-61.8539332	2009	0.413195058
20	1/14/2009	00:57:30	-62.29780428	-61.8539332	2009	0
30	1/14/2009	00:57:30	-62.29780428	-61.8539332	2009	2.800857878
40	1/14/2009	00:57:30	-62.29780428	-61.8539332	2009	0
50	1/14/2009	00:57:30	-62.29780428	-61.8539332	2009	0.237294631
60	1/14/2009	00:57:30	-62.29780428	-61.8539332	2009	0.075260845
70	1/14/2009	00:57:30	-62.29780428	-61.8539332	2009	0.104906334
80	1/14/2009	00:57:30	-62.29780428	-61.8539332	2009	0.490823398
90	1/14/2009	00:57:30	-62.29780428	-61.8539332	2009	0.061714322
100	1/14/2009	00:57:30	-62.29780428	-61.8539332	2009	0
110	1/14/2009	00:57:30	-62.29780428	-61.8539332	2009	0
120	1/14/2009	00:57:30	-62.29780428	-61.8539332	2009	0
130	1/14/2009	00:57:30	-62.29780428	-61.8539332	2009	0
140	1/14/2009	00:57:30	-62.29780428	-61.8539332	2009	0.891607116
150	1/14/2009	00:57:30	-62.29780428	-61.8539332	2009	0.776912708
160	1/14/2009	00:57:30	-62.29780428	-61.8539332	2009	0.426156789
170	1/14/2009	00:57:30	-62.29780428	-61.8539332	2009	0
180	1/14/2009	00:57:30	-62.29780428	-61.8539332	2009	0
190	1/14/2009	00:57:30	-62.29780428	-61.8539332	2009	0
200	1/14/2009	00:57:30	-62.29780428	-61.8539332	2009	0
210	1/14/2009	00:57:30	-62.29780428	-61.8539332	2009	0
220	1/14/2009	00:57:30	-62.29780428	-61.8539332	2009	0
230	1/14/2009	00:57:30	-62.29780428	-61.8539332	2009	0
240	1/14/2009	00:57:30	-62.29780428	-61.8539332	2009	0
10	1/14/2009	01:04:10	-62.31190562	-61.82911572	2009	0.744570702
20	1/14/2009	01:04:10	-62.31190562	-61.82911572	2009	0
30	1/14/2009	01:04:10	-62.31190562	-61.82911572	2009	0.37798292
40	1/14/2009	01:04:10	-62.31190562	-61.82911572	2009	0.41064302
50	1/14/2009	01:04:10	-62.31190562	-61.82911572	2009	0.145039219
60	1/14/2009	01:04:10	-62.31190562	-61.82911572	2009	0
70	1/14/2009	01:04:10	-62.31190562	-61.82911572	2009	0
80	1/14/2009	01:04:10	-62.31190562	-61.82911572	2009	0.178593301
90	1/14/2009	01:04:10	-62.31190562	-61.82911572	2009	0.098564685
100	1/14/2009	01:04:10	-62.31190562	-61.82911572	2009	0
110	1/14/2009	01:04:10	-62.31190562	-61.82911572	2009	0
120	1/14/2009	01:04:10	-62.31190562	-61.82911572	2009	0.426970236
130	1/14/2009	01:04:10	-62.31190562	-61.82911572	2009	0
140	1/14/2009	01:04:10	-62.31190562	-61.82911572	2009	0.83070705
150	1/14/2009	01:04:10	-62.31190562	-61.82911572	2009	0
160	1/14/2009	01:04:10	-62.31190562	-61.82911572	2009	0.449727731
170	1/14/2009	01:04:10	-62.31190562	-61.82911572	2009	0
180	1/14/2009	01:04:10	-62.31190562	-61.82911572	2009	0
190	1/14/2009	01:04:10	-62.31190562	-61.82911572	2009	0
200	1/14/2009	01:04:10	-62.31190562	-61.82911572	2009	0
210	1/14/2009	01:04:10	-62.31190562	-61.82911572	2009	0
220	1/14/2009	01:04:10	-62.31190562	-61.82911572	2009	0
230	1/14/2009	01:04:10	-62.31190562	-61.82911572	2009	0
240	1/14/2009	01:04:10	-62.31190562	-61.82911572	2009	0
10	1/14/2009	01:10:50	-62.32607836	-61.80487667	2009	0
20	1/14/2009	01:10:50	-62.32607836	-61.80487667	2009	0
30	1/14/2009	01:10:50	-62.32607836	-61.80487667	2009	0
40	1/14/2009	01:10:50	-62.32607836	-61.80487667	2009	0.149586428
50	1/14/2009	01:10:50	-62.32607836	-61.80487667	2009	0.094168429
60	1/14/2009	01:10:50	-62.32607836	-61.80487667	2009	0.037122726
70	1/14/2009	01:10:50	-62.32607836	-61.80487667	2009	0
80	1/14/2009	01:10:50	-62.32607836	-61.80487667	2009	0
90	1/14/2009	01:10:50	-62.32607836	-61.80487667	2009	0
100	1/14/2009	01:10:50	-62.32607836	-61.80487667	2009	0
110	1/14/2009	01:10:50	-62.32607836	-61.80487667	2009	0.370623451
120	1/14/2009	01:10:50	-62.32607836	-61.80487667	2009	0.549243866
130	1/14/2009	01:10:50	-62.32607836	-61.80487667	2009	0.305711999
140	1/14/2009	01:10:50	-62.32607836	-61.80487667	2009	0.485687755
150	1/14/2009	01:10:50	-62.32607836	-61.80487667	2009	0.418794487
160	1/14/2009	01:10:50	-62.32607836	-61.80487667	2009	1.262610984
170	1/14/2009	01:10:50	-62.32607836	-61.80487667	2009	0
180	1/14/2009	01:10:50	-62.32607836	-61.80487667	2009	0
190	1/14/2009	01:10:50	-62.32607836	-61.80487667	2009	0
200	1/14/2009	01:10:50	-62.32607836	-61.80487667	2009	0
210	1/14/2009	01:10:50	-62.32607836	-61.80487667	2009	0
220	1/14/2009	01:10:50	-62.32607836	-61.80487667	2009	0
230	1/14/2009	01:10:50	-62.32607836	-61.80487667	2009	0
240	1/14/2009	01:10:50	-62.32607836	-61.80487667	2009	0
10	1/14/2009	01:15:50	-62.33705017	-61.78684098	2009	0.211743896
20	1/14/2009	01:15:50	-62.33705017	-61.78684098	2009	6.765970475
30	1/14/2009	01:15:50	-62.33705017	-61.78684098	2009	0
40	1/14/2009	01:15:50	-62.33705017	-61.78684098	2009	11.08568526
50	1/14/2009	01:15:50	-62.33705017	-61.78684098	2009	0
60	1/14/2009	01:15:50	-62.33705017	-61.78684098	2009	0
70	1/14/2009	01:15:50	-62.33705017	-61.78684098	2009	0
80	1/14/2009	01:15:50	-62.33705017	-61.78684098	2009	0
90	1/14/2009	01:15:50	-62.33705017	-61.78684098	2009	0.355792814
100	1/14/2009	01:15:50	-62.33705017	-61.78684098	2009	0
110	1/14/2009	01:15:50	-62.33705017	-61.78684098	2009	0
120	1/14/2009	01:15:50	-62.33705017	-61.78684098	2009	0
130	1/14/2009	01:15:50	-62.33705017	-61.78684098	2009	0.427714075
140	1/14/2009	01:15:50	-62.33705017	-61.78684098	2009	2.308036476
150	1/14/2009	01:15:50	-62.33705017	-61.78684098	2009	0
160	1/14/2009	01:15:50	-62.33705017	-61.78684098	2009	0
170	1/14/2009	01:15:50	-62.33705017	-61.78684098	2009	3.703329165
180	1/14/2009	01:15:50	-62.33705017	-61.78684098	2009	0.761050086
190	1/14/2009	01:15:50	-62.33705017	-61.78684098	2009	0
200	1/14/2009	01:15:50	-62.33705017	-61.78684098	2009	0
210	1/14/2009	01:15:50	-62.33705017	-61.78684098	2009	0
220	1/14/2009	01:15:50	-62.33705017	-61.78684098	2009	0
230	1/14/2009	01:15:50	-62.33705017	-61.78684098	2009	0
240	1/14/2009	01:15:50	-62.33705017	-61.78684098	2009	0
10	1/14/2009	01:22:30	-62.3512915	-61.7624458	2009	0.117165506
20	1/14/2009	01:22:30	-62.3512915	-61.7624458	2009	0
30	1/14/2009	01:22:30	-62.3512915	-61.7624458	2009	0
40	1/14/2009	01:22:30	-62.3512915	-61.7624458	2009	0
50	1/14/2009	01:22:30	-62.3512915	-61.7624458	2009	0
60	1/14/2009	01:22:30	-62.3512915	-61.7624458	2009	0
70	1/14/2009	01:22:30	-62.3512915	-61.7624458	2009	0.065593371
80	1/14/2009	01:22:30	-62.3512915	-61.7624458	2009	0.419185832
90	1/14/2009	01:22:30	-62.3512915	-61.7624458	2009	0.17514809
100	1/14/2009	01:22:30	-62.3512915	-61.7624458	2009	0.100144229
110	1/14/2009	01:22:30	-62.3512915	-61.7624458	2009	0.583606943
120	1/14/2009	01:22:30	-62.3512915	-61.7624458	2009	0.693268097
130	1/14/2009	01:22:30	-62.3512915	-61.7624458	2009	0.521297712
140	1/14/2009	01:22:30	-62.3512915	-61.7624458	2009	0.182381293
150	1/14/2009	01:22:30	-62.3512915	-61.7624458	2009	0
160	1/14/2009	01:22:30	-62.3512915	-61.7624458	2009	0.967554737
170	1/14/2009	01:22:30	-62.3512915	-61.7624458	2009	0
180	1/14/2009	01:22:30	-62.3512915	-61.7624458	2009	0
190	1/14/2009	01:22:30	-62.3512915	-61.7624458	2009	0
200	1/14/2009	01:22:30	-62.3512915	-61.7624458	2009	0
210	1/14/2009	01:22:30	-62.3512915	-61.7624458	2009	0
220	1/14/2009	01:22:30	-62.3512915	-61.7624458	2009	0
230	1/14/2009	01:22:30	-62.3512915	-61.7624458	2009	0
240	1/14/2009	01:22:30	-62.3512915	-61.7624458	2009	0
10	1/14/2009	07:17:30	-62.22458712	-61.01780053	2009	3.997343715
20	1/14/2009	07:17:30	-62.22458712	-61.01780053	2009	30.31449827
30	1/14/2009	07:17:30	-62.22458712	-61.01780053	2009	29.07194462
40	1/14/2009	07:17:30	-62.22458712	-61.01780053	2009	7.782189172
50	1/14/2009	07:17:30	-62.22458712	-61.01780053	2009	9.932469541
60	1/14/2009	07:17:30	-62.22458712	-61.01780053	2009	34.88882763
70	1/14/2009	07:17:30	-62.22458712	-61.01780053	2009	13.49546655
80	1/14/2009	07:17:30	-62.22458712	-61.01780053	2009	3.859406171
90	1/14/2009	07:17:30	-62.22458712	-61.01780053	2009	1.198489507
100	1/14/2009	07:17:30	-62.22458712	-61.01780053	2009	1.212976553
110	1/14/2009	07:17:30	-62.22458712	-61.01780053	2009	1.141591925
120	1/14/2009	07:17:30	-62.22458712	-61.01780053	2009	0.615133883
130	1/14/2009	07:17:30	-62.22458712	-61.01780053	2009	0.608805993
140	1/14/2009	07:17:30	-62.22458712	-61.01780053	2009	0.528655968
150	1/14/2009	07:17:30	-62.22458712	-61.01780053	2009	0.359403143
160	1/14/2009	07:17:30	-62.22458712	-61.01780053	2009	1.539792847
170	1/14/2009	07:17:30	-62.22458712	-61.01780053	2009	0.137394031
180	1/14/2009	07:17:30	-62.22458712	-61.01780053	2009	0
190	1/14/2009	07:17:30	-62.22458712	-61.01780053	2009	0
200	1/14/2009	07:17:30	-62.22458712	-61.01780053	2009	0
210	1/14/2009	07:17:30	-62.22458712	-61.01780053	2009	0
220	1/14/2009	07:17:30	-62.22458712	-61.01780053	2009	0
230	1/14/2009	07:17:30	-62.22458712	-61.01780053	2009	0
240	1/14/2009	07:17:30	-62.22458712	-61.01780053	2009	0
10	1/14/2009	07:29:10	-62.21038204	-61.04682764	2009	0
20	1/14/2009	07:29:10	-62.21038204	-61.04682764	2009	0.059131931
30	1/14/2009	07:29:10	-62.21038204	-61.04682764	2009	0.941640177
40	1/14/2009	07:29:10	-62.21038204	-61.04682764	2009	7.400773182
50	1/14/2009	07:29:10	-62.21038204	-61.04682764	2009	3.314194331
60	1/14/2009	07:29:10	-62.21038204	-61.04682764	2009	3.117563552
70	1/14/2009	07:29:10	-62.21038204	-61.04682764	2009	0.600021575
80	1/14/2009	07:29:10	-62.21038204	-61.04682764	2009	0
90	1/14/2009	07:29:10	-62.21038204	-61.04682764	2009	1.140693895
100	1/14/2009	07:29:10	-62.21038204	-61.04682764	2009	0.659403206
110	1/14/2009	07:29:10	-62.21038204	-61.04682764	2009	1.162113047
120	1/14/2009	07:29:10	-62.21038204	-61.04682764	2009	1.220057993
130	1/14/2009	07:29:10	-62.21038204	-61.04682764	2009	0
140	1/14/2009	07:29:10	-62.21038204	-61.04682764	2009	0.730449505
150	1/14/2009	07:29:10	-62.21038204	-61.04682764	2009	0
160	1/14/2009	07:29:10	-62.21038204	-61.04682764	2009	0
170	1/14/2009	07:29:10	-62.21038204	-61.04682764	2009	0
180	1/14/2009	07:29:10	-62.21038204	-61.04682764	2009	0
190	1/14/2009	07:29:10	-62.21038204	-61.04682764	2009	0
200	1/14/2009	07:29:10	-62.21038204	-61.04682764	2009	0
210	1/14/2009	07:29:10	-62.21038204	-61.04682764	2009	0
220	1/14/2009	07:29:10	-62.21038204	-61.04682764	2009	0
230	1/14/2009	07:29:10	-62.21038204	-61.04682764	2009	0
240	1/14/2009	07:29:10	-62.21038204	-61.04682764	2009	0
10	1/14/2009	07:37:30	-62.19894185	-61.07255353	2009	0
20	1/14/2009	07:37:30	-62.19894185	-61.07255353	2009	0
30	1/14/2009	07:37:30	-62.19894185	-61.07255353	2009	5.266902993
40	1/14/2009	07:37:30	-62.19894185	-61.07255353	2009	4.702660136
50	1/14/2009	07:37:30	-62.19894185	-61.07255353	2009	0.613198202
60	1/14/2009	07:37:30	-62.19894185	-61.07255353	2009	0.246565094
70	1/14/2009	07:37:30	-62.19894185	-61.07255353	2009	0
80	1/14/2009	07:37:30	-62.19894185	-61.07255353	2009	0
90	1/14/2009	07:37:30	-62.19894185	-61.07255353	2009	0.302657323
100	1/14/2009	07:37:30	-62.19894185	-61.07255353	2009	0.882328559
110	1/14/2009	07:37:30	-62.19894185	-61.07255353	2009	2.371832575
120	1/14/2009	07:37:30	-62.19894185	-61.07255353	2009	0
130	1/14/2009	07:37:30	-62.19894185	-61.07255353	2009	0
140	1/14/2009	07:37:30	-62.19894185	-61.07255353	2009	0
150	1/14/2009	07:37:30	-62.19894185	-61.07255353	2009	0
160	1/14/2009	07:37:30	-62.19894185	-61.07255353	2009	0
170	1/14/2009	07:37:30	-62.19894185	-61.07255353	2009	0
180	1/14/2009	07:37:30	-62.19894185	-61.07255353	2009	0
190	1/14/2009	07:37:30	-62.19894185	-61.07255353	2009	0
200	1/14/2009	07:37:30	-62.19894185	-61.07255353	2009	0
210	1/14/2009	07:37:30	-62.19894185	-61.07255353	2009	0
220	1/14/2009	07:37:30	-62.19894185	-61.07255353	2009	0
230	1/14/2009	07:37:30	-62.19894185	-61.07255353	2009	0
240	1/14/2009	07:37:30	-62.19894185	-61.07255353	2009	0
10	1/14/2009	07:45:50	-62.18716145	-61.09788227	2009	4.081435518
20	1/14/2009	07:45:50	-62.18716145	-61.09788227	2009	0
30	1/14/2009	07:45:50	-62.18716145	-61.09788227	2009	0
40	1/14/2009	07:45:50	-62.18716145	-61.09788227	2009	0.636019235
50	1/14/2009	07:45:50	-62.18716145	-61.09788227	2009	0.09579937
60	1/14/2009	07:45:50	-62.18716145	-61.09788227	2009	0.170667656
70	1/14/2009	07:45:50	-62.18716145	-61.09788227	2009	0.264650327
80	1/14/2009	07:45:50	-62.18716145	-61.09788227	2009	0.126350982
90	1/14/2009	07:45:50	-62.18716145	-61.09788227	2009	0.233940477
100	1/14/2009	07:45:50	-62.18716145	-61.09788227	2009	0
110	1/14/2009	07:45:50	-62.18716145	-61.09788227	2009	0
120	1/14/2009	07:45:50	-62.18716145	-61.09788227	2009	0.316082032
130	1/14/2009	07:45:50	-62.18716145	-61.09788227	2009	0
140	1/14/2009	07:45:50	-62.18716145	-61.09788227	2009	0
150	1/14/2009	07:45:50	-62.18716145	-61.09788227	2009	0
160	1/14/2009	07:45:50	-62.18716145	-61.09788227	2009	0
170	1/14/2009	07:45:50	-62.18716145	-61.09788227	2009	0
180	1/14/2009	07:45:50	-62.18716145	-61.09788227	2009	0
190	1/14/2009	07:45:50	-62.18716145	-61.09788227	2009	0
200	1/14/2009	07:45:50	-62.18716145	-61.09788227	2009	0
210	1/14/2009	07:45:50	-62.18716145	-61.09788227	2009	0
220	1/14/2009	07:45:50	-62.18716145	-61.09788227	2009	0
230	1/14/2009	07:45:50	-62.18716145	-61.09788227	2009	0
240	1/14/2009	07:45:50	-62.18716145	-61.09788227	2009	0
10	1/14/2009	07:54:10	-62.17563521	-61.12282841	2009	0
20	1/14/2009	07:54:10	-62.17563521	-61.12282841	2009	0.240315312
30	1/14/2009	07:54:10	-62.17563521	-61.12282841	2009	0
40	1/14/2009	07:54:10	-62.17563521	-61.12282841	2009	7.182104059
50	1/14/2009	07:54:10	-62.17563521	-61.12282841	2009	1.246146574
60	1/14/2009	07:54:10	-62.17563521	-61.12282841	2009	1.265324093
70	1/14/2009	07:54:10	-62.17563521	-61.12282841	2009	0
80	1/14/2009	07:54:10	-62.17563521	-61.12282841	2009	0
90	1/14/2009	07:54:10	-62.17563521	-61.12282841	2009	0
100	1/14/2009	07:54:10	-62.17563521	-61.12282841	2009	0
110	1/14/2009	07:54:10	-62.17563521	-61.12282841	2009	0
120	1/14/2009	07:54:10	-62.17563521	-61.12282841	2009	0
130	1/14/2009	07:54:10	-62.17563521	-61.12282841	2009	0
140	1/14/2009	07:54:10	-62.17563521	-61.12282841	2009	1.60881686
150	1/14/2009	07:54:10	-62.17563521	-61.12282841	2009	0
160	1/14/2009	07:54:10	-62.17563521	-61.12282841	2009	0
170	1/14/2009	07:54:10	-62.17563521	-61.12282841	2009	0
180	1/14/2009	07:54:10	-62.17563521	-61.12282841	2009	0
190	1/14/2009	07:54:10	-62.17563521	-61.12282841	2009	0
200	1/14/2009	07:54:10	-62.17563521	-61.12282841	2009	0
210	1/14/2009	07:54:10	-62.17563521	-61.12282841	2009	0
220	1/14/2009	07:54:10	-62.17563521	-61.12282841	2009	0
230	1/14/2009	07:54:10	-62.17563521	-61.12282841	2009	0
240	1/14/2009	07:54:10	-62.17563521	-61.12282841	2009	0
10	1/14/2009	08:02:30	-62.16398698	-61.14775481	2009	0
20	1/14/2009	08:02:30	-62.16398698	-61.14775481	2009	0
30	1/14/2009	08:02:30	-62.16398698	-61.14775481	2009	2.68763334
40	1/14/2009	08:02:30	-62.16398698	-61.14775481	2009	1.48451366
50	1/14/2009	08:02:30	-62.16398698	-61.14775481	2009	0
60	1/14/2009	08:02:30	-62.16398698	-61.14775481	2009	0
70	1/14/2009	08:02:30	-62.16398698	-61.14775481	2009	0
80	1/14/2009	08:02:30	-62.16398698	-61.14775481	2009	0.200063445
90	1/14/2009	08:02:30	-62.16398698	-61.14775481	2009	0.768787141
100	1/14/2009	08:02:30	-62.16398698	-61.14775481	2009	0.54494838
110	1/14/2009	08:02:30	-62.16398698	-61.14775481	2009	0
120	1/14/2009	08:02:30	-62.16398698	-61.14775481	2009	0
130	1/14/2009	08:02:30	-62.16398698	-61.14775481	2009	0
140	1/14/2009	08:02:30	-62.16398698	-61.14775481	2009	6.028031187
150	1/14/2009	08:02:30	-62.16398698	-61.14775481	2009	0
160	1/14/2009	08:02:30	-62.16398698	-61.14775481	2009	0
170	1/14/2009	08:02:30	-62.16398698	-61.14775481	2009	5.62849354
180	1/14/2009	08:02:30	-62.16398698	-61.14775481	2009	0
190	1/14/2009	08:02:30	-62.16398698	-61.14775481	2009	0
200	1/14/2009	08:02:30	-62.16398698	-61.14775481	2009	0
210	1/14/2009	08:02:30	-62.16398698	-61.14775481	2009	0
220	1/14/2009	08:02:30	-62.16398698	-61.14775481	2009	0
230	1/14/2009	08:02:30	-62.16398698	-61.14775481	2009	0
240	1/14/2009	08:02:30	-62.16398698	-61.14775481	2009	0
10	1/14/2009	08:10:50	-62.15248639	-61.17176985	2009	0
20	1/14/2009	08:10:50	-62.15248639	-61.17176985	2009	0
30	1/14/2009	08:10:50	-62.15248639	-61.17176985	2009	0
40	1/14/2009	08:10:50	-62.15248639	-61.17176985	2009	0
50	1/14/2009	08:10:50	-62.15248639	-61.17176985	2009	0
60	1/14/2009	08:10:50	-62.15248639	-61.17176985	2009	2.246520457
70	1/14/2009	08:10:50	-62.15248639	-61.17176985	2009	0
80	1/14/2009	08:10:50	-62.15248639	-61.17176985	2009	0
90	1/14/2009	08:10:50	-62.15248639	-61.17176985	2009	0
100	1/14/2009	08:10:50	-62.15248639	-61.17176985	2009	0.564989529
110	1/14/2009	08:10:50	-62.15248639	-61.17176985	2009	0.685834973
120	1/14/2009	08:10:50	-62.15248639	-61.17176985	2009	0
130	1/14/2009	08:10:50	-62.15248639	-61.17176985	2009	0
140	1/14/2009	08:10:50	-62.15248639	-61.17176985	2009	0
150	1/14/2009	08:10:50	-62.15248639	-61.17176985	2009	0
160	1/14/2009	08:10:50	-62.15248639	-61.17176985	2009	0
170	1/14/2009	08:10:50	-62.15248639	-61.17176985	2009	0
180	1/14/2009	08:10:50	-62.15248639	-61.17176985	2009	0
190	1/14/2009	08:10:50	-62.15248639	-61.17176985	2009	0
200	1/14/2009	08:10:50	-62.15248639	-61.17176985	2009	0
210	1/14/2009	08:10:50	-62.15248639	-61.17176985	2009	0
220	1/14/2009	08:10:50	-62.15248639	-61.17176985	2009	0
230	1/14/2009	08:10:50	-62.15248639	-61.17176985	2009	0
240	1/14/2009	08:10:50	-62.15248639	-61.17176985	2009	0
10	1/14/2009	08:19:10	-62.140606	-61.19761267	2009	0
20	1/14/2009	08:19:10	-62.140606	-61.19761267	2009	0
30	1/14/2009	08:19:10	-62.140606	-61.19761267	2009	0
40	1/14/2009	08:19:10	-62.140606	-61.19761267	2009	2.873897729
50	1/14/2009	08:19:10	-62.140606	-61.19761267	2009	16.14183951
60	1/14/2009	08:19:10	-62.140606	-61.19761267	2009	0
70	1/14/2009	08:19:10	-62.140606	-61.19761267	2009	0
80	1/14/2009	08:19:10	-62.140606	-61.19761267	2009	0
90	1/14/2009	08:19:10	-62.140606	-61.19761267	2009	0
100	1/14/2009	08:19:10	-62.140606	-61.19761267	2009	0
110	1/14/2009	08:19:10	-62.140606	-61.19761267	2009	0.661344147
120	1/14/2009	08:19:10	-62.140606	-61.19761267	2009	0
130	1/14/2009	08:19:10	-62.140606	-61.19761267	2009	0
140	1/14/2009	08:19:10	-62.140606	-61.19761267	2009	0
150	1/14/2009	08:19:10	-62.140606	-61.19761267	2009	0
160	1/14/2009	08:19:10	-62.140606	-61.19761267	2009	0
170	1/14/2009	08:19:10	-62.140606	-61.19761267	2009	0
180	1/14/2009	08:19:10	-62.140606	-61.19761267	2009	0
190	1/14/2009	08:19:10	-62.140606	-61.19761267	2009	0
200	1/14/2009	08:19:10	-62.140606	-61.19761267	2009	0
210	1/14/2009	08:19:10	-62.140606	-61.19761267	2009	0
220	1/14/2009	08:19:10	-62.140606	-61.19761267	2009	0
230	1/14/2009	08:19:10	-62.140606	-61.19761267	2009	0
240	1/14/2009	08:19:10	-62.140606	-61.19761267	2009	0
10	1/14/2009	08:27:30	-62.1291621	-61.22222351	2009	0
20	1/14/2009	08:27:30	-62.1291621	-61.22222351	2009	0
30	1/14/2009	08:27:30	-62.1291621	-61.22222351	2009	9.571527729
40	1/14/2009	08:27:30	-62.1291621	-61.22222351	2009	7.133664302
50	1/14/2009	08:27:30	-62.1291621	-61.22222351	2009	30.39168386
60	1/14/2009	08:27:30	-62.1291621	-61.22222351	2009	8.793839616
70	1/14/2009	08:27:30	-62.1291621	-61.22222351	2009	3.030532817
80	1/14/2009	08:27:30	-62.1291621	-61.22222351	2009	0
90	1/14/2009	08:27:30	-62.1291621	-61.22222351	2009	1.097261491
100	1/14/2009	08:27:30	-62.1291621	-61.22222351	2009	0
110	1/14/2009	08:27:30	-62.1291621	-61.22222351	2009	0
120	1/14/2009	08:27:30	-62.1291621	-61.22222351	2009	0
130	1/14/2009	08:27:30	-62.1291621	-61.22222351	2009	0
140	1/14/2009	08:27:30	-62.1291621	-61.22222351	2009	0
150	1/14/2009	08:27:30	-62.1291621	-61.22222351	2009	0
160	1/14/2009	08:27:30	-62.1291621	-61.22222351	2009	0
170	1/14/2009	08:27:30	-62.1291621	-61.22222351	2009	0
180	1/14/2009	08:27:30	-62.1291621	-61.22222351	2009	0
190	1/14/2009	08:27:30	-62.1291621	-61.22222351	2009	0
200	1/14/2009	08:27:30	-62.1291621	-61.22222351	2009	0
210	1/14/2009	08:27:30	-62.1291621	-61.22222351	2009	0
220	1/14/2009	08:27:30	-62.1291621	-61.22222351	2009	0
230	1/14/2009	08:27:30	-62.1291621	-61.22222351	2009	0
240	1/14/2009	08:27:30	-62.1291621	-61.22222351	2009	0
10	1/14/2009	08:35:50	-62.11822773	-61.24716006	2009	0
20	1/14/2009	08:35:50	-62.11822773	-61.24716006	2009	0
30	1/14/2009	08:35:50	-62.11822773	-61.24716006	2009	1.817735546
40	1/14/2009	08:35:50	-62.11822773	-61.24716006	2009	7.412867237
50	1/14/2009	08:35:50	-62.11822773	-61.24716006	2009	5.737062814
60	1/14/2009	08:35:50	-62.11822773	-61.24716006	2009	12.9256101
70	1/14/2009	08:35:50	-62.11822773	-61.24716006	2009	0
80	1/14/2009	08:35:50	-62.11822773	-61.24716006	2009	0.887203575
90	1/14/2009	08:35:50	-62.11822773	-61.24716006	2009	1.083460412
100	1/14/2009	08:35:50	-62.11822773	-61.24716006	2009	0.499087372
110	1/14/2009	08:35:50	-62.11822773	-61.24716006	2009	1.008955951
120	1/14/2009	08:35:50	-62.11822773	-61.24716006	2009	0.688371227
130	1/14/2009	08:35:50	-62.11822773	-61.24716006	2009	1.725548124
140	1/14/2009	08:35:50	-62.11822773	-61.24716006	2009	1.656510755
150	1/14/2009	08:35:50	-62.11822773	-61.24716006	2009	2.813232389
160	1/14/2009	08:35:50	-62.11822773	-61.24716006	2009	0
170	1/14/2009	08:35:50	-62.11822773	-61.24716006	2009	0
180	1/14/2009	08:35:50	-62.11822773	-61.24716006	2009	0
190	1/14/2009	08:35:50	-62.11822773	-61.24716006	2009	0
200	1/14/2009	08:35:50	-62.11822773	-61.24716006	2009	0
210	1/14/2009	08:35:50	-62.11822773	-61.24716006	2009	0
220	1/14/2009	08:35:50	-62.11822773	-61.24716006	2009	0
230	1/14/2009	08:35:50	-62.11822773	-61.24716006	2009	0
240	1/14/2009	08:35:50	-62.11822773	-61.24716006	2009	0
10	1/14/2009	08:44:10	-62.10742904	-61.272385	2009	0.252151168
20	1/14/2009	08:44:10	-62.10742904	-61.272385	2009	0
30	1/14/2009	08:44:10	-62.10742904	-61.272385	2009	0
40	1/14/2009	08:44:10	-62.10742904	-61.272385	2009	0
50	1/14/2009	08:44:10	-62.10742904	-61.272385	2009	5.974617262
60	1/14/2009	08:44:10	-62.10742904	-61.272385	2009	27.56409838
70	1/14/2009	08:44:10	-62.10742904	-61.272385	2009	27.87268011
80	1/14/2009	08:44:10	-62.10742904	-61.272385	2009	4.873900442
90	1/14/2009	08:44:10	-62.10742904	-61.272385	2009	0
100	1/14/2009	08:44:10	-62.10742904	-61.272385	2009	0
110	1/14/2009	08:44:10	-62.10742904	-61.272385	2009	0
120	1/14/2009	08:44:10	-62.10742904	-61.272385	2009	0
130	1/14/2009	08:44:10	-62.10742904	-61.272385	2009	0
140	1/14/2009	08:44:10	-62.10742904	-61.272385	2009	0
150	1/14/2009	08:44:10	-62.10742904	-61.272385	2009	0
160	1/14/2009	08:44:10	-62.10742904	-61.272385	2009	0
170	1/14/2009	08:44:10	-62.10742904	-61.272385	2009	0
180	1/14/2009	08:44:10	-62.10742904	-61.272385	2009	3.154778954
190	1/14/2009	08:44:10	-62.10742904	-61.272385	2009	0
200	1/14/2009	08:44:10	-62.10742904	-61.272385	2009	0
210	1/14/2009	08:44:10	-62.10742904	-61.272385	2009	0
220	1/14/2009	08:44:10	-62.10742904	-61.272385	2009	0
230	1/14/2009	08:44:10	-62.10742904	-61.272385	2009	0
240	1/14/2009	08:44:10	-62.10742904	-61.272385	2009	0
10	1/14/2009	08:52:30	-62.0957049	-61.29840708	2009	0
20	1/14/2009	08:52:30	-62.0957049	-61.29840708	2009	0
30	1/14/2009	08:52:30	-62.0957049	-61.29840708	2009	7.652140851
40	1/14/2009	08:52:30	-62.0957049	-61.29840708	2009	16.49194225
50	1/14/2009	08:52:30	-62.0957049	-61.29840708	2009	17.40914785
60	1/14/2009	08:52:30	-62.0957049	-61.29840708	2009	0.296623651
70	1/14/2009	08:52:30	-62.0957049	-61.29840708	2009	0
80	1/14/2009	08:52:30	-62.0957049	-61.29840708	2009	0
90	1/14/2009	08:52:30	-62.0957049	-61.29840708	2009	3.325357576
100	1/14/2009	08:52:30	-62.0957049	-61.29840708	2009	0.982587723
110	1/14/2009	08:52:30	-62.0957049	-61.29840708	2009	3.026680882
120	1/14/2009	08:52:30	-62.0957049	-61.29840708	2009	0
130	1/14/2009	08:52:30	-62.0957049	-61.29840708	2009	0
140	1/14/2009	08:52:30	-62.0957049	-61.29840708	2009	1.445545502
150	1/14/2009	08:52:30	-62.0957049	-61.29840708	2009	0
160	1/14/2009	08:52:30	-62.0957049	-61.29840708	2009	0
170	1/14/2009	08:52:30	-62.0957049	-61.29840708	2009	0
180	1/14/2009	08:52:30	-62.0957049	-61.29840708	2009	0
190	1/14/2009	08:52:30	-62.0957049	-61.29840708	2009	9.047676764
200	1/14/2009	08:52:30	-62.0957049	-61.29840708	2009	0
210	1/14/2009	08:52:30	-62.0957049	-61.29840708	2009	0
220	1/14/2009	08:52:30	-62.0957049	-61.29840708	2009	0
230	1/14/2009	08:52:30	-62.0957049	-61.29840708	2009	0
240	1/14/2009	08:52:30	-62.0957049	-61.29840708	2009	0
10	1/14/2009	09:00:50	-62.08424923	-61.3226676	2009	0
20	1/14/2009	09:00:50	-62.08424923	-61.3226676	2009	0
30	1/14/2009	09:00:50	-62.08424923	-61.3226676	2009	0
40	1/14/2009	09:00:50	-62.08424923	-61.3226676	2009	0
50	1/14/2009	09:00:50	-62.08424923	-61.3226676	2009	0
60	1/14/2009	09:00:50	-62.08424923	-61.3226676	2009	0
70	1/14/2009	09:00:50	-62.08424923	-61.3226676	2009	0
80	1/14/2009	09:00:50	-62.08424923	-61.3226676	2009	3.461982677
90	1/14/2009	09:00:50	-62.08424923	-61.3226676	2009	11.26685205
100	1/14/2009	09:00:50	-62.08424923	-61.3226676	2009	0
110	1/14/2009	09:00:50	-62.08424923	-61.3226676	2009	0
120	1/14/2009	09:00:50	-62.08424923	-61.3226676	2009	3.051519345
130	1/14/2009	09:00:50	-62.08424923	-61.3226676	2009	0
140	1/14/2009	09:00:50	-62.08424923	-61.3226676	2009	0
150	1/14/2009	09:00:50	-62.08424923	-61.3226676	2009	6.779009504
160	1/14/2009	09:00:50	-62.08424923	-61.3226676	2009	0
170	1/14/2009	09:00:50	-62.08424923	-61.3226676	2009	0
180	1/14/2009	09:00:50	-62.08424923	-61.3226676	2009	0
190	1/14/2009	09:00:50	-62.08424923	-61.3226676	2009	0
200	1/14/2009	09:00:50	-62.08424923	-61.3226676	2009	0
210	1/14/2009	09:00:50	-62.08424923	-61.3226676	2009	0
220	1/14/2009	09:00:50	-62.08424923	-61.3226676	2009	0
230	1/14/2009	09:00:50	-62.08424923	-61.3226676	2009	0
240	1/14/2009	09:00:50	-62.08424923	-61.3226676	2009	0
10	1/14/2009	09:10:50	-62.07161737	-61.34951918	2009	0
20	1/14/2009	09:10:50	-62.07161737	-61.34951918	2009	0
30	1/14/2009	09:10:50	-62.07161737	-61.34951918	2009	3.969265224
40	1/14/2009	09:10:50	-62.07161737	-61.34951918	2009	0.148188594
50	1/14/2009	09:10:50	-62.07161737	-61.34951918	2009	0
60	1/14/2009	09:10:50	-62.07161737	-61.34951918	2009	0
70	1/14/2009	09:10:50	-62.07161737	-61.34951918	2009	0
80	1/14/2009	09:10:50	-62.07161737	-61.34951918	2009	0.18576418
90	1/14/2009	09:10:50	-62.07161737	-61.34951918	2009	0
100	1/14/2009	09:10:50	-62.07161737	-61.34951918	2009	0
110	1/14/2009	09:10:50	-62.07161737	-61.34951918	2009	1.469375857
120	1/14/2009	09:10:50	-62.07161737	-61.34951918	2009	0
130	1/14/2009	09:10:50	-62.07161737	-61.34951918	2009	0
140	1/14/2009	09:10:50	-62.07161737	-61.34951918	2009	0
150	1/14/2009	09:10:50	-62.07161737	-61.34951918	2009	0
160	1/14/2009	09:10:50	-62.07161737	-61.34951918	2009	0
170	1/14/2009	09:10:50	-62.07161737	-61.34951918	2009	0
180	1/14/2009	09:10:50	-62.07161737	-61.34951918	2009	0
190	1/14/2009	09:10:50	-62.07161737	-61.34951918	2009	0
200	1/14/2009	09:10:50	-62.07161737	-61.34951918	2009	0
210	1/14/2009	09:10:50	-62.07161737	-61.34951918	2009	0
220	1/14/2009	09:10:50	-62.07161737	-61.34951918	2009	0
230	1/14/2009	09:10:50	-62.07161737	-61.34951918	2009	0
240	1/14/2009	09:10:50	-62.07161737	-61.34951918	2009	0
10	1/14/2009	09:19:10	-62.06124482	-61.37236977	2009	0
20	1/14/2009	09:19:10	-62.06124482	-61.37236977	2009	0
30	1/14/2009	09:19:10	-62.06124482	-61.37236977	2009	3.394016145
40	1/14/2009	09:19:10	-62.06124482	-61.37236977	2009	0.378362529
50	1/14/2009	09:19:10	-62.06124482	-61.37236977	2009	0
60	1/14/2009	09:19:10	-62.06124482	-61.37236977	2009	0
70	1/14/2009	09:19:10	-62.06124482	-61.37236977	2009	0.091883493
80	1/14/2009	09:19:10	-62.06124482	-61.37236977	2009	0.217028874
90	1/14/2009	09:19:10	-62.06124482	-61.37236977	2009	0.384489687
100	1/14/2009	09:19:10	-62.06124482	-61.37236977	2009	0.481658966
110	1/14/2009	09:19:10	-62.06124482	-61.37236977	2009	0.154438376
120	1/14/2009	09:19:10	-62.06124482	-61.37236977	2009	0
130	1/14/2009	09:19:10	-62.06124482	-61.37236977	2009	0.636930215
140	1/14/2009	09:19:10	-62.06124482	-61.37236977	2009	0.414218949
150	1/14/2009	09:19:10	-62.06124482	-61.37236977	2009	0.823681458
160	1/14/2009	09:19:10	-62.06124482	-61.37236977	2009	1.294118498
170	1/14/2009	09:19:10	-62.06124482	-61.37236977	2009	0
180	1/14/2009	09:19:10	-62.06124482	-61.37236977	2009	0
190	1/14/2009	09:19:10	-62.06124482	-61.37236977	2009	0
200	1/14/2009	09:19:10	-62.06124482	-61.37236977	2009	0
210	1/14/2009	09:19:10	-62.06124482	-61.37236977	2009	0
220	1/14/2009	09:19:10	-62.06124482	-61.37236977	2009	0
230	1/14/2009	09:19:10	-62.06124482	-61.37236977	2009	0
240	1/14/2009	09:19:10	-62.06124482	-61.37236977	2009	0
10	1/14/2009	09:29:10	-62.04748923	-61.40197496	2009	0
20	1/14/2009	09:29:10	-62.04748923	-61.40197496	2009	0
30	1/14/2009	09:29:10	-62.04748923	-61.40197496	2009	39.21474241
40	1/14/2009	09:29:10	-62.04748923	-61.40197496	2009	2.746454461
50	1/14/2009	09:29:10	-62.04748923	-61.40197496	2009	0
60	1/14/2009	09:29:10	-62.04748923	-61.40197496	2009	0.607254374
70	1/14/2009	09:29:10	-62.04748923	-61.40197496	2009	0.186435577
80	1/14/2009	09:29:10	-62.04748923	-61.40197496	2009	0
90	1/14/2009	09:29:10	-62.04748923	-61.40197496	2009	0
100	1/14/2009	09:29:10	-62.04748923	-61.40197496	2009	0
110	1/14/2009	09:29:10	-62.04748923	-61.40197496	2009	0
120	1/14/2009	09:29:10	-62.04748923	-61.40197496	2009	0
130	1/14/2009	09:29:10	-62.04748923	-61.40197496	2009	0
140	1/14/2009	09:29:10	-62.04748923	-61.40197496	2009	0
150	1/14/2009	09:29:10	-62.04748923	-61.40197496	2009	0
160	1/14/2009	09:29:10	-62.04748923	-61.40197496	2009	0
170	1/14/2009	09:29:10	-62.04748923	-61.40197496	2009	0
180	1/14/2009	09:29:10	-62.04748923	-61.40197496	2009	0
190	1/14/2009	09:29:10	-62.04748923	-61.40197496	2009	0
200	1/14/2009	09:29:10	-62.04748923	-61.40197496	2009	0
210	1/14/2009	09:29:10	-62.04748923	-61.40197496	2009	0
220	1/14/2009	09:29:10	-62.04748923	-61.40197496	2009	0
230	1/14/2009	09:29:10	-62.04748923	-61.40197496	2009	0
240	1/14/2009	09:29:10	-62.04748923	-61.40197496	2009	0
10	1/14/2009	09:37:30	-62.03720724	-61.42702175	2009	0
20	1/14/2009	09:37:30	-62.03720724	-61.42702175	2009	0
30	1/14/2009	09:37:30	-62.03720724	-61.42702175	2009	0
40	1/14/2009	09:37:30	-62.03720724	-61.42702175	2009	1.064375569
50	1/14/2009	09:37:30	-62.03720724	-61.42702175	2009	0
60	1/14/2009	09:37:30	-62.03720724	-61.42702175	2009	0.242237637
70	1/14/2009	09:37:30	-62.03720724	-61.42702175	2009	0
80	1/14/2009	09:37:30	-62.03720724	-61.42702175	2009	0.351814613
90	1/14/2009	09:37:30	-62.03720724	-61.42702175	2009	0
100	1/14/2009	09:37:30	-62.03720724	-61.42702175	2009	0.801363872
110	1/14/2009	09:37:30	-62.03720724	-61.42702175	2009	0
120	1/14/2009	09:37:30	-62.03720724	-61.42702175	2009	0
130	1/14/2009	09:37:30	-62.03720724	-61.42702175	2009	0
140	1/14/2009	09:37:30	-62.03720724	-61.42702175	2009	0
150	1/14/2009	09:37:30	-62.03720724	-61.42702175	2009	0
160	1/14/2009	09:37:30	-62.03720724	-61.42702175	2009	0
170	1/14/2009	09:37:30	-62.03720724	-61.42702175	2009	0
180	1/14/2009	09:37:30	-62.03720724	-61.42702175	2009	0
190	1/14/2009	09:37:30	-62.03720724	-61.42702175	2009	0
200	1/14/2009	09:37:30	-62.03720724	-61.42702175	2009	0
210	1/14/2009	09:37:30	-62.03720724	-61.42702175	2009	0
220	1/14/2009	09:37:30	-62.03720724	-61.42702175	2009	0
230	1/14/2009	09:37:30	-62.03720724	-61.42702175	2009	0
240	1/14/2009	09:37:30	-62.03720724	-61.42702175	2009	0
10	1/14/2009	09:45:50	-62.02739102	-61.45112305	2009	0
20	1/14/2009	09:45:50	-62.02739102	-61.45112305	2009	0
30	1/14/2009	09:45:50	-62.02739102	-61.45112305	2009	18.89344095
40	1/14/2009	09:45:50	-62.02739102	-61.45112305	2009	44.13549902
50	1/14/2009	09:45:50	-62.02739102	-61.45112305	2009	4.319746756
60	1/14/2009	09:45:50	-62.02739102	-61.45112305	2009	0
70	1/14/2009	09:45:50	-62.02739102	-61.45112305	2009	0.195141888
80	1/14/2009	09:45:50	-62.02739102	-61.45112305	2009	0
90	1/14/2009	09:45:50	-62.02739102	-61.45112305	2009	0.28644059
100	1/14/2009	09:45:50	-62.02739102	-61.45112305	2009	0
110	1/14/2009	09:45:50	-62.02739102	-61.45112305	2009	0
120	1/14/2009	09:45:50	-62.02739102	-61.45112305	2009	0
130	1/14/2009	09:45:50	-62.02739102	-61.45112305	2009	0
140	1/14/2009	09:45:50	-62.02739102	-61.45112305	2009	0
150	1/14/2009	09:45:50	-62.02739102	-61.45112305	2009	0
160	1/14/2009	09:45:50	-62.02739102	-61.45112305	2009	0
170	1/14/2009	09:45:50	-62.02739102	-61.45112305	2009	0
180	1/14/2009	09:45:50	-62.02739102	-61.45112305	2009	0
190	1/14/2009	09:45:50	-62.02739102	-61.45112305	2009	0
200	1/14/2009	09:45:50	-62.02739102	-61.45112305	2009	0
210	1/14/2009	09:45:50	-62.02739102	-61.45112305	2009	0
220	1/14/2009	09:45:50	-62.02739102	-61.45112305	2009	0
230	1/14/2009	09:45:50	-62.02739102	-61.45112305	2009	0
240	1/14/2009	09:45:50	-62.02739102	-61.45112305	2009	0
10	1/14/2009	09:57:30	-62.01515686	-61.47901937	2009	0.486634348
20	1/14/2009	09:57:30	-62.01515686	-61.47901937	2009	0.738421286
30	1/14/2009	09:57:30	-62.01515686	-61.47901937	2009	8.335139686
40	1/14/2009	09:57:30	-62.01515686	-61.47901937	2009	50.71132727
50	1/14/2009	09:57:30	-62.01515686	-61.47901937	2009	137.6556568
60	1/14/2009	09:57:30	-62.01515686	-61.47901937	2009	13.58444794
70	1/14/2009	09:57:30	-62.01515686	-61.47901937	2009	3.214605755
80	1/14/2009	09:57:30	-62.01515686	-61.47901937	2009	1.339251047
90	1/14/2009	09:57:30	-62.01515686	-61.47901937	2009	0.225731138
100	1/14/2009	09:57:30	-62.01515686	-61.47901937	2009	0.284543761
110	1/14/2009	09:57:30	-62.01515686	-61.47901937	2009	0.37700557
120	1/14/2009	09:57:30	-62.01515686	-61.47901937	2009	0.11339006
130	1/14/2009	09:57:30	-62.01515686	-61.47901937	2009	0
140	1/14/2009	09:57:30	-62.01515686	-61.47901937	2009	0
150	1/14/2009	09:57:30	-62.01515686	-61.47901937	2009	1.223837487
160	1/14/2009	09:57:30	-62.01515686	-61.47901937	2009	0
170	1/14/2009	09:57:30	-62.01515686	-61.47901937	2009	0.224313069
180	1/14/2009	09:57:30	-62.01515686	-61.47901937	2009	0.454135319
190	1/14/2009	09:57:30	-62.01515686	-61.47901937	2009	0
200	1/14/2009	09:57:30	-62.01515686	-61.47901937	2009	0
210	1/14/2009	09:57:30	-62.01515686	-61.47901937	2009	0
220	1/14/2009	09:57:30	-62.01515686	-61.47901937	2009	0
230	1/14/2009	09:57:30	-62.01515686	-61.47901937	2009	1.510216967
240	1/14/2009	09:57:30	-62.01515686	-61.47901937	2009	5.131522749
10	1/14/2009	10:22:30	-62.00440802	-61.49792525	2009	0
20	1/14/2009	10:22:30	-62.00440802	-61.49792525	2009	0
30	1/14/2009	10:22:30	-62.00440802	-61.49792525	2009	0.085161021
40	1/14/2009	10:22:30	-62.00440802	-61.49792525	2009	3.446910435
50	1/14/2009	10:22:30	-62.00440802	-61.49792525	2009	22.58464166
60	1/14/2009	10:22:30	-62.00440802	-61.49792525	2009	3.923401787
70	1/14/2009	10:22:30	-62.00440802	-61.49792525	2009	1.301610709
80	1/14/2009	10:22:30	-62.00440802	-61.49792525	2009	0.639988533
90	1/14/2009	10:22:30	-62.00440802	-61.49792525	2009	0.079383929
100	1/14/2009	10:22:30	-62.00440802	-61.49792525	2009	0.030907748
110	1/14/2009	10:22:30	-62.00440802	-61.49792525	2009	0.029401455
120	1/14/2009	10:22:30	-62.00440802	-61.49792525	2009	0
130	1/14/2009	10:22:30	-62.00440802	-61.49792525	2009	0
140	1/14/2009	10:22:30	-62.00440802	-61.49792525	2009	0
150	1/14/2009	10:22:30	-62.00440802	-61.49792525	2009	0
160	1/14/2009	10:22:30	-62.00440802	-61.49792525	2009	0
170	1/14/2009	10:22:30	-62.00440802	-61.49792525	2009	0
180	1/14/2009	10:22:30	-62.00440802	-61.49792525	2009	0
190	1/14/2009	10:22:30	-62.00440802	-61.49792525	2009	0
200	1/14/2009	10:22:30	-62.00440802	-61.49792525	2009	0
210	1/14/2009	10:22:30	-62.00440802	-61.49792525	2009	0
220	1/14/2009	10:22:30	-62.00440802	-61.49792525	2009	0
230	1/14/2009	10:22:30	-62.00440802	-61.49792525	2009	0
240	1/14/2009	10:22:30	-62.00440802	-61.49792525	2009	0
10	1/14/2009	12:49:10	-61.99339433	-61.5086157	2009	0.415817918
20	1/14/2009	12:49:10	-61.99339433	-61.5086157	2009	0.31493147
30	1/14/2009	12:49:10	-61.99339433	-61.5086157	2009	3.033827075
40	1/14/2009	12:49:10	-61.99339433	-61.5086157	2009	23.27142039
50	1/14/2009	12:49:10	-61.99339433	-61.5086157	2009	30.69473698
60	1/14/2009	12:49:10	-61.99339433	-61.5086157	2009	15.7773068
70	1/14/2009	12:49:10	-61.99339433	-61.5086157	2009	165.3353557
80	1/14/2009	12:49:10	-61.99339433	-61.5086157	2009	53.77119315
90	1/14/2009	12:49:10	-61.99339433	-61.5086157	2009	12.17834086
100	1/14/2009	12:49:10	-61.99339433	-61.5086157	2009	1.131299999
110	1/14/2009	12:49:10	-61.99339433	-61.5086157	2009	0.022317991
120	1/14/2009	12:49:10	-61.99339433	-61.5086157	2009	0.048394026
130	1/14/2009	12:49:10	-61.99339433	-61.5086157	2009	0.022475419
140	1/14/2009	12:49:10	-61.99339433	-61.5086157	2009	0
150	1/14/2009	12:49:10	-61.99339433	-61.5086157	2009	0
160	1/14/2009	12:49:10	-61.99339433	-61.5086157	2009	0
170	1/14/2009	12:49:10	-61.99339433	-61.5086157	2009	0
180	1/14/2009	12:49:10	-61.99339433	-61.5086157	2009	0
190	1/14/2009	12:49:10	-61.99339433	-61.5086157	2009	0
200	1/14/2009	12:49:10	-61.99339433	-61.5086157	2009	0
210	1/14/2009	12:49:10	-61.99339433	-61.5086157	2009	0
220	1/14/2009	12:49:10	-61.99339433	-61.5086157	2009	0
230	1/14/2009	12:49:10	-61.99339433	-61.5086157	2009	0
240	1/14/2009	12:49:10	-61.99339433	-61.5086157	2009	0
10	1/14/2009	13:07:30	-61.97858575	-61.53841855	2009	0
20	1/14/2009	13:07:30	-61.97858575	-61.53841855	2009	0.126265186
30	1/14/2009	13:07:30	-61.97858575	-61.53841855	2009	0.844611328
40	1/14/2009	13:07:30	-61.97858575	-61.53841855	2009	1.950199117
50	1/14/2009	13:07:30	-61.97858575	-61.53841855	2009	18.94274474
60	1/14/2009	13:07:30	-61.97858575	-61.53841855	2009	19.32077015
70	1/14/2009	13:07:30	-61.97858575	-61.53841855	2009	23.43130765
80	1/14/2009	13:07:30	-61.97858575	-61.53841855	2009	2.435862185
90	1/14/2009	13:07:30	-61.97858575	-61.53841855	2009	5.892964585
100	1/14/2009	13:07:30	-61.97858575	-61.53841855	2009	0.84044049
110	1/14/2009	13:07:30	-61.97858575	-61.53841855	2009	0.427613709
120	1/14/2009	13:07:30	-61.97858575	-61.53841855	2009	0.114348794
130	1/14/2009	13:07:30	-61.97858575	-61.53841855	2009	0.281670391
140	1/14/2009	13:07:30	-61.97858575	-61.53841855	2009	0
150	1/14/2009	13:07:30	-61.97858575	-61.53841855	2009	0
160	1/14/2009	13:07:30	-61.97858575	-61.53841855	2009	0.736018582
170	1/14/2009	13:07:30	-61.97858575	-61.53841855	2009	0
180	1/14/2009	13:07:30	-61.97858575	-61.53841855	2009	0
190	1/14/2009	13:07:30	-61.97858575	-61.53841855	2009	0
200	1/14/2009	13:07:30	-61.97858575	-61.53841855	2009	0
210	1/14/2009	13:07:30	-61.97858575	-61.53841855	2009	0
220	1/14/2009	13:07:30	-61.97858575	-61.53841855	2009	0
230	1/14/2009	13:07:30	-61.97858575	-61.53841855	2009	0
240	1/14/2009	13:07:30	-61.97858575	-61.53841855	2009	0
10	1/14/2009	13:17:30	-61.96758977	-61.55981912	2009	0
20	1/14/2009	13:17:30	-61.96758977	-61.55981912	2009	0.340962988
30	1/14/2009	13:17:30	-61.96758977	-61.55981912	2009	1.755827778
40	1/14/2009	13:17:30	-61.96758977	-61.55981912	2009	1.799872088
50	1/14/2009	13:17:30	-61.96758977	-61.55981912	2009	2.042150195
60	1/14/2009	13:17:30	-61.96758977	-61.55981912	2009	2.334616767
70	1/14/2009	13:17:30	-61.96758977	-61.55981912	2009	3.663518421
80	1/14/2009	13:17:30	-61.96758977	-61.55981912	2009	4.571526004
90	1/14/2009	13:17:30	-61.96758977	-61.55981912	2009	1.367792919
100	1/14/2009	13:17:30	-61.96758977	-61.55981912	2009	5.39299861
110	1/14/2009	13:17:30	-61.96758977	-61.55981912	2009	3.569358086
120	1/14/2009	13:17:30	-61.96758977	-61.55981912	2009	0.444672219
130	1/14/2009	13:17:30	-61.96758977	-61.55981912	2009	1.291420768
140	1/14/2009	13:17:30	-61.96758977	-61.55981912	2009	0.740628115
150	1/14/2009	13:17:30	-61.96758977	-61.55981912	2009	0
160	1/14/2009	13:17:30	-61.96758977	-61.55981912	2009	0
170	1/14/2009	13:17:30	-61.96758977	-61.55981912	2009	0
180	1/14/2009	13:17:30	-61.96758977	-61.55981912	2009	0
190	1/14/2009	13:17:30	-61.96758977	-61.55981912	2009	0
200	1/14/2009	13:17:30	-61.96758977	-61.55981912	2009	0
210	1/14/2009	13:17:30	-61.96758977	-61.55981912	2009	0
220	1/14/2009	13:17:30	-61.96758977	-61.55981912	2009	0
230	1/14/2009	13:17:30	-61.96758977	-61.55981912	2009	0
240	1/14/2009	13:17:30	-61.96758977	-61.55981912	2009	0
10	1/14/2009	13:27:30	-61.9559671	-61.58442395	2009	0
20	1/14/2009	13:27:30	-61.9559671	-61.58442395	2009	0.232299824
30	1/14/2009	13:27:30	-61.9559671	-61.58442395	2009	1.509546783
40	1/14/2009	13:27:30	-61.9559671	-61.58442395	2009	0.749827351
50	1/14/2009	13:27:30	-61.9559671	-61.58442395	2009	2.211185696
60	1/14/2009	13:27:30	-61.9559671	-61.58442395	2009	3.078989976
70	1/14/2009	13:27:30	-61.9559671	-61.58442395	2009	3.037085315
80	1/14/2009	13:27:30	-61.9559671	-61.58442395	2009	2.006392522
90	1/14/2009	13:27:30	-61.9559671	-61.58442395	2009	0.988604398
100	1/14/2009	13:27:30	-61.9559671	-61.58442395	2009	0.089500619
110	1/14/2009	13:27:30	-61.9559671	-61.58442395	2009	1.886310747
120	1/14/2009	13:27:30	-61.9559671	-61.58442395	2009	0.833682
130	1/14/2009	13:27:30	-61.9559671	-61.58442395	2009	0
140	1/14/2009	13:27:30	-61.9559671	-61.58442395	2009	0.824372281
150	1/14/2009	13:27:30	-61.9559671	-61.58442395	2009	0
160	1/14/2009	13:27:30	-61.9559671	-61.58442395	2009	0
170	1/14/2009	13:27:30	-61.9559671	-61.58442395	2009	0
180	1/14/2009	13:27:30	-61.9559671	-61.58442395	2009	0
190	1/14/2009	13:27:30	-61.9559671	-61.58442395	2009	0
200	1/14/2009	13:27:30	-61.9559671	-61.58442395	2009	0
210	1/14/2009	13:27:30	-61.9559671	-61.58442395	2009	0
220	1/14/2009	13:27:30	-61.9559671	-61.58442395	2009	0
230	1/14/2009	13:27:30	-61.9559671	-61.58442395	2009	0
240	1/14/2009	13:27:30	-61.9559671	-61.58442395	2009	0
10	1/14/2009	13:37:30	-61.94431558	-61.60700268	2009	0
20	1/14/2009	13:37:30	-61.94431558	-61.60700268	2009	0.446453304
30	1/14/2009	13:37:30	-61.94431558	-61.60700268	2009	1.425184235
40	1/14/2009	13:37:30	-61.94431558	-61.60700268	2009	0.253728689
50	1/14/2009	13:37:30	-61.94431558	-61.60700268	2009	0.297053442
60	1/14/2009	13:37:30	-61.94431558	-61.60700268	2009	1.338535133
70	1/14/2009	13:37:30	-61.94431558	-61.60700268	2009	2.452870917
[truncated: 3,234 more rows]
