# Supplementary material for: Identifying Risk: Concurrent Overlap of the Antarctic Krill Fishery with Krill-Dependent Predators in the Scotia Sea
Source: PLoS One. 2017 Jan 13;12(1):e0170132. doi: 10.1371/journal.pone.0170132 (PMC5234819; doi:10.1371/journal.pone.0170132)
Supplement: S1 Data — (ZIP) [file pone.0170132.s001.zip › Data/tdr data.csv]

Spp	Max.Depth	Date	Time
afs	25	1/1/2009	09:27:00
afs	31	1/1/2009	09:30:00
afs	29	1/1/2009	09:33:00
afs	35	1/1/2009	09:36:00
afs	34	1/1/2009	09:38:00
afs	32	1/1/2009	09:42:00
afs	32	1/1/2009	09:47:00
afs	27	1/1/2009	09:52:00
afs	27	1/1/2009	09:55:00
afs	25	1/1/2009	09:58:00
afs	29	1/1/2009	10:00:00
afs	26	1/1/2009	10:03:00
afs	24	1/1/2009	10:06:00
afs	27	1/1/2009	10:08:00
afs	26	1/1/2009	10:11:00
afs	22	1/1/2009	10:13:00
afs	21	1/1/2009	10:16:00
afs	26	1/1/2009	10:18:00
afs	23	1/1/2009	10:27:00
afs	32	1/1/2009	10:29:00
afs	27	1/1/2009	10:32:00
afs	30	1/1/2009	10:35:00
afs	35	1/1/2009	10:38:00
afs	35	1/1/2009	11:39:00
afs	23	1/1/2009	11:51:00
afs	45	1/1/2009	12:27:00
afs	6	1/1/2009	12:31:00
afs	44	1/1/2009	12:40:00
afs	33	1/1/2009	12:50:00
afs	60	1/1/2009	12:55:00
afs	34	1/1/2009	13:42:00
afs	29	1/1/2009	13:45:00
afs	30	1/1/2009	13:47:00
afs	42	1/1/2009	13:50:00
afs	41	1/1/2009	13:53:00
afs	40	1/1/2009	13:57:00
afs	34	1/1/2009	14:00:00
afs	32	1/1/2009	14:02:00
afs	24	1/1/2009	14:05:00
afs	32	1/1/2009	14:08:00
afs	35	1/1/2009	14:11:00
afs	31	1/1/2009	14:13:00
afs	26	1/1/2009	14:16:00
afs	31	1/1/2009	14:18:00
afs	30	1/1/2009	14:24:00
afs	28	1/1/2009	14:27:00
afs	8	1/1/2009	14:34:00
afs	37	1/1/2009	14:35:00
afs	36	1/1/2009	14:39:00
afs	31	1/1/2009	14:42:00
afs	33	1/1/2009	14:45:00
afs	30	1/1/2009	14:47:00
afs	32	1/1/2009	14:50:00
afs	38	1/1/2009	14:53:00
afs	45	1/1/2009	14:55:00
afs	49	1/1/2009	14:58:00
afs	34	1/1/2009	16:38:00
afs	40	1/1/2009	16:55:00
afs	51	1/1/2009	17:06:00
afs	62	1/1/2009	17:25:00
afs	73	1/1/2009	17:34:00
afs	58	1/1/2009	17:46:00
afs	60	1/1/2009	17:50:00
afs	57	1/1/2009	18:01:00
afs	53	1/1/2009	18:08:00
afs	45	1/1/2009	18:12:00
afs	44	1/1/2009	18:15:00
afs	48	1/1/2009	18:19:00
afs	55	1/1/2009	18:29:00
afs	30	1/1/2009	18:37:00
afs	58	1/1/2009	18:44:00
afs	59	1/1/2009	18:49:00
afs	43	1/1/2009	21:08:00
afs	48	1/1/2009	21:12:00
afs	61	1/1/2009	21:22:00
afs	17	1/1/2009	21:33:00
afs	48	1/1/2009	21:35:00
afs	41	1/1/2009	21:38:00
afs	41	1/1/2009	21:47:00
afs	41	1/1/2009	21:56:00
afs	57	1/1/2009	22:04:00
afs	54	1/1/2009	22:11:00
afs	50	1/1/2009	22:19:00
afs	51	1/1/2009	22:29:00
afs	48	1/1/2009	22:36:00
afs	48	1/1/2009	22:50:00
afs	70	1/1/2009	22:56:00
afs	50	1/1/2009	23:04:00
afs	45	1/1/2009	23:10:00
afs	41	1/1/2009	23:16:00
afs	37	1/1/2009	23:19:00
afs	35	1/1/2009	23:22:00
afs	40	1/1/2009	23:24:00
afs	45	1/1/2009	23:28:00
afs	40	1/1/2009	23:32:00
afs	58	1/1/2009	23:36:00
afs	70	1/1/2009	23:41:00
afs	52	1/1/2009	23:44:00
afs	48	1/1/2009	23:50:00
afs	47	1/1/2009	23:53:00
afs	55	1/1/2009	23:56:00
afs	52	1/2/2009	00:00:00
afs	61	1/2/2009	00:03:00
afs	83	1/2/2009	00:07:00
afs	45	1/2/2009	00:12:00
afs	44	1/2/2009	00:15:00
afs	41	1/2/2009	00:20:00
afs	42	1/2/2009	00:24:00
afs	62	1/2/2009	00:29:00
afs	59	1/2/2009	00:36:00
afs	47	1/2/2009	00:43:00
afs	59	1/2/2009	00:48:00
afs	41	1/2/2009	00:51:00
afs	45	1/2/2009	00:55:00
afs	50	1/2/2009	00:59:00
afs	44	1/2/2009	01:02:00
afs	41	1/2/2009	01:05:00
afs	47	1/2/2009	01:08:00
afs	50	1/2/2009	01:10:00
afs	58	1/2/2009	01:14:00
afs	66	1/2/2009	01:18:00
afs	57	1/2/2009	01:22:00
afs	56	1/2/2009	01:25:00
afs	54	1/2/2009	01:29:00
afs	47	1/2/2009	01:32:00
afs	49	1/2/2009	01:35:00
afs	58	1/2/2009	01:39:00
afs	55	1/2/2009	01:44:00
afs	51	1/2/2009	01:48:00
afs	49	1/2/2009	01:52:00
afs	31	1/2/2009	01:58:00
afs	33	1/2/2009	02:01:00
afs	32	1/2/2009	02:03:00
afs	30	1/2/2009	02:07:00
afs	31	1/2/2009	02:10:00
afs	33	1/2/2009	02:13:00
afs	32	1/2/2009	02:15:00
afs	30	1/2/2009	02:18:00
afs	32	1/2/2009	02:20:00
afs	33	1/2/2009	02:22:00
afs	39	1/2/2009	02:25:00
afs	18	1/2/2009	02:30:00
afs	17	1/2/2009	02:32:00
afs	18	1/2/2009	02:34:00
afs	33	1/2/2009	02:37:00
afs	25	1/2/2009	02:42:00
afs	25	1/2/2009	02:45:00
afs	24	1/2/2009	02:47:00
afs	20	1/2/2009	02:49:00
afs	19	1/2/2009	02:51:00
afs	23	1/2/2009	02:53:00
afs	26	1/2/2009	02:56:00
afs	25	1/2/2009	02:58:00
afs	25	1/2/2009	02:59:00
afs	26	1/2/2009	03:01:00
afs	26	1/2/2009	03:03:00
afs	28	1/2/2009	03:05:00
afs	26	1/2/2009	03:07:00
afs	20	1/2/2009	03:09:00
afs	24	1/2/2009	03:11:00
afs	27	1/2/2009	03:12:00
afs	26	1/2/2009	03:14:00
afs	28	1/2/2009	03:16:00
afs	28	1/2/2009	03:19:00
afs	29	1/2/2009	03:21:00
afs	24	1/2/2009	03:23:00
afs	28	1/2/2009	03:24:00
afs	22	1/2/2009	03:27:00
afs	21	1/2/2009	03:29:00
afs	28	1/2/2009	03:31:00
afs	30	1/2/2009	03:34:00
afs	29	1/2/2009	03:36:00
afs	33	1/2/2009	03:38:00
afs	36	1/2/2009	03:41:00
afs	36	1/2/2009	03:43:00
afs	19	1/2/2009	03:54:00
afs	13	1/2/2009	04:01:00
afs	23	1/2/2009	04:05:00
afs	25	1/2/2009	04:07:00
afs	31	1/2/2009	04:09:00
afs	29	1/2/2009	04:12:00
afs	32	1/2/2009	04:14:00
afs	33	1/2/2009	04:16:00
afs	15	1/2/2009	04:22:00
afs	33	1/2/2009	04:34:00
afs	21	1/2/2009	04:36:00
afs	29	1/2/2009	04:43:00
afs	32	1/2/2009	04:45:00
afs	30	1/2/2009	04:47:00
afs	31	1/2/2009	04:49:00
afs	35	1/2/2009	04:51:00
afs	32	1/2/2009	04:54:00
afs	38	1/2/2009	04:56:00
afs	44	1/2/2009	04:59:00
afs	46	1/2/2009	05:02:00
afs	27	1/2/2009	05:24:00
afs	14	1/2/2009	05:27:00
afs	33	1/2/2009	05:29:00
afs	27	1/2/2009	05:36:00
afs	19	1/2/2009	06:00:00
afs	17	1/2/2009	06:05:00
afs	20	1/2/2009	06:13:00
afs	19	1/2/2009	06:20:00
afs	18	1/2/2009	06:31:00
afs	16	1/2/2009	06:38:00
afs	15	1/2/2009	06:56:00
afs	13	1/2/2009	07:59:00
afs	19	1/2/2009	08:01:00
afs	12	1/2/2009	08:04:00
afs	8	1/2/2009	08:11:00
afs	6	1/2/2009	08:23:00
afs	9	1/2/2009	08:25:00
afs	6	1/2/2009	08:27:00
afs	15	1/2/2009	08:39:00
afs	11	1/2/2009	08:41:00
afs	7	1/2/2009	08:41:00
afs	12	1/2/2009	08:42:00
afs	12	1/2/2009	08:44:00
afs	9	1/2/2009	08:45:00
afs	13	1/2/2009	08:46:00
afs	14	1/2/2009	08:47:00
afs	11	1/2/2009	08:49:00
afs	15	1/2/2009	08:51:00
afs	18	1/2/2009	08:53:00
afs	14	1/2/2009	08:54:00
afs	17	1/2/2009	08:56:00
afs	9	1/2/2009	08:58:00
afs	8	1/2/2009	08:59:00
afs	11	1/2/2009	09:00:00
afs	8	1/2/2009	09:22:00
afs	14	1/2/2009	09:23:00
afs	10	1/2/2009	09:25:00
afs	13	1/2/2009	09:27:00
afs	18	1/2/2009	09:28:00
afs	18	1/2/2009	09:29:00
afs	30	1/2/2009	09:31:00
afs	31	1/2/2009	09:34:00
afs	27	1/2/2009	09:36:00
afs	30	1/2/2009	09:39:00
afs	18	1/2/2009	09:42:00
afs	17	1/2/2009	09:44:00
afs	17	1/2/2009	09:45:00
afs	17	1/2/2009	09:47:00
afs	11	1/2/2009	09:48:00
afs	9	1/2/2009	11:32:00
afs	10	1/2/2009	11:38:00
afs	7	1/2/2009	11:45:00
afs	10	1/3/2009	17:18:00
afs	6	1/3/2009	21:40:00
afs	13	1/3/2009	22:37:00
afs	10	1/3/2009	22:46:00
afs	6	1/3/2009	23:23:00
afs	11	1/3/2009	23:30:00
afs	13	1/3/2009	23:33:00
afs	10	1/4/2009	00:08:00
afs	15	1/4/2009	00:13:00
afs	19	1/4/2009	00:14:00
afs	30	1/4/2009	00:28:00
afs	21	1/4/2009	00:39:00
afs	16	1/4/2009	00:49:00
afs	29	1/4/2009	00:57:00
afs	39	1/4/2009	01:16:00
afs	24	1/4/2009	01:41:00
afs	20	1/4/2009	02:06:00
afs	17	1/4/2009	02:08:00
afs	13	1/4/2009	02:10:00
afs	17	1/4/2009	02:12:00
afs	27	1/4/2009	02:15:00
afs	20	1/4/2009	02:17:00
afs	17	1/4/2009	02:20:00
afs	16	1/4/2009	02:22:00
afs	26	1/4/2009	02:24:00
afs	6	1/4/2009	02:28:00
afs	25	1/4/2009	02:33:00
afs	33	1/4/2009	02:35:00
afs	22	1/4/2009	02:37:00
afs	7	1/4/2009	02:40:00
afs	37	1/4/2009	02:41:00
afs	29	1/4/2009	02:43:00
afs	36	1/4/2009	02:45:00
afs	29	1/4/2009	02:47:00
afs	21	1/4/2009	02:49:00
afs	9	1/4/2009	02:50:00
afs	19	1/4/2009	02:51:00
afs	26	1/4/2009	02:52:00
afs	20	1/4/2009	02:54:00
afs	21	1/4/2009	02:56:00
afs	22	1/4/2009	02:57:00
afs	13	1/4/2009	03:01:00
afs	22	1/4/2009	03:02:00
afs	16	1/4/2009	03:09:00
afs	18	1/4/2009	03:10:00
afs	22	1/4/2009	03:12:00
afs	10	1/4/2009	03:13:00
afs	6	1/4/2009	03:17:00
afs	6	1/4/2009	03:21:00
afs	8	1/4/2009	03:22:00
afs	8	1/4/2009	03:22:00
afs	6	1/4/2009	03:23:00
afs	8	1/4/2009	03:28:00
afs	6	1/4/2009	03:30:00
afs	15	1/4/2009	03:30:00
afs	10	1/4/2009	03:32:00
afs	12	1/4/2009	03:33:00
afs	9	1/4/2009	03:35:00
afs	17	1/4/2009	03:54:00
afs	9	1/4/2009	04:44:00
afs	8	1/4/2009	04:45:00
afs	7	1/4/2009	04:47:00
afs	10	1/4/2009	04:48:00
afs	9	1/4/2009	04:50:00
afs	7	1/4/2009	04:51:00
afs	7	1/4/2009	04:51:00
afs	8	1/4/2009	04:52:00
afs	6	1/4/2009	04:53:00
afs	8	1/4/2009	04:54:00
afs	8	1/4/2009	04:55:00
afs	8	1/4/2009	04:55:00
afs	8	1/4/2009	04:56:00
afs	8	1/4/2009	04:58:00
afs	9	1/4/2009	04:58:00
afs	13	1/4/2009	04:59:00
afs	10	1/4/2009	05:01:00
afs	9	1/4/2009	05:03:00
afs	14	1/4/2009	05:04:00
afs	22	1/4/2009	05:12:00
afs	19	1/4/2009	05:14:00
afs	26	1/4/2009	05:16:00
afs	23	1/4/2009	05:18:00
afs	20	1/4/2009	05:19:00
afs	12	1/4/2009	05:21:00
afs	17	1/4/2009	05:22:00
afs	20	1/4/2009	05:25:00
afs	19	1/4/2009	05:27:00
afs	23	1/4/2009	05:28:00
afs	23	1/4/2009	05:30:00
afs	21	1/4/2009	05:35:00
afs	26	1/4/2009	05:37:00
afs	8	1/4/2009	05:43:00
afs	17	1/4/2009	05:44:00
afs	16	1/4/2009	05:45:00
afs	18	1/4/2009	05:47:00
afs	10	1/4/2009	05:50:00
afs	20	1/4/2009	05:52:00
afs	17	1/4/2009	05:54:00
afs	15	1/4/2009	05:56:00
afs	20	1/4/2009	05:58:00
afs	22	1/4/2009	06:00:00
afs	15	1/4/2009	06:14:00
afs	23	1/4/2009	06:16:00
afs	7	1/4/2009	08:45:00
afs	16	1/4/2009	09:03:00
afs	38	1/4/2009	11:38:00
afs	11	1/4/2009	11:43:00
afs	20	1/4/2009	11:47:00
afs	13	1/4/2009	11:51:00
afs	16	1/4/2009	11:54:00
afs	21	1/4/2009	12:02:00
afs	23	1/4/2009	12:17:00
afs	31	1/4/2009	12:40:00
afs	30	1/4/2009	12:46:00
afs	26	1/4/2009	12:51:00
afs	12	1/4/2009	12:54:00
afs	30	1/4/2009	12:56:00
afs	40	1/4/2009	12:59:00
afs	57	1/4/2009	13:04:00
afs	74	1/4/2009	13:07:00
afs	44	1/4/2009	13:11:00
afs	18	1/4/2009	13:16:00
afs	17	1/4/2009	13:19:00
afs	16	1/4/2009	13:21:00
afs	25	1/4/2009	13:23:00
afs	28	1/4/2009	13:26:00
afs	22	1/4/2009	13:28:00
afs	22	1/4/2009	13:30:00
afs	19	1/4/2009	13:33:00
afs	21	1/4/2009	13:35:00
afs	23	1/4/2009	13:37:00
afs	18	1/4/2009	13:40:00
afs	17	1/4/2009	13:45:00
afs	16	1/4/2009	13:47:00
afs	15	1/4/2009	13:49:00
afs	16	1/4/2009	13:51:00
afs	25	1/4/2009	14:06:00
afs	54	1/4/2009	14:08:00
afs	66	1/4/2009	14:11:00
afs	56	1/4/2009	14:15:00
afs	40	1/4/2009	14:18:00
afs	33	1/4/2009	14:21:00
afs	29	1/4/2009	14:24:00
afs	28	1/4/2009	14:27:00
afs	35	1/4/2009	14:29:00
afs	52	1/4/2009	14:32:00
afs	46	1/4/2009	14:35:00
afs	49	1/4/2009	14:37:00
afs	43	1/4/2009	14:40:00
afs	38	1/4/2009	14:43:00
afs	43	1/4/2009	14:45:00
afs	54	1/4/2009	14:48:00
afs	67	1/4/2009	14:52:00
afs	56	1/4/2009	14:55:00
afs	38	1/4/2009	14:58:00
afs	35	1/4/2009	15:00:00
afs	42	1/4/2009	15:02:00
afs	40	1/4/2009	15:05:00
afs	58	1/4/2009	15:07:00
afs	46	1/4/2009	15:10:00
afs	48	1/4/2009	15:13:00
afs	55	1/4/2009	15:16:00
afs	37	1/4/2009	15:22:00
afs	17	1/4/2009	15:24:00
afs	17	1/4/2009	15:26:00
afs	18	1/4/2009	15:28:00
afs	15	1/4/2009	15:31:00
afs	18	1/4/2009	15:33:00
afs	18	1/4/2009	15:35:00
afs	14	1/4/2009	15:37:00
afs	24	1/4/2009	15:40:00
afs	29	1/4/2009	15:42:00
afs	21	1/4/2009	15:45:00
afs	23	1/4/2009	15:47:00
afs	29	1/4/2009	15:49:00
afs	34	1/4/2009	15:54:00
afs	35	1/4/2009	15:56:00
afs	40	1/4/2009	15:59:00
afs	41	1/4/2009	16:01:00
afs	40	1/4/2009	16:04:00
afs	38	1/4/2009	16:07:00
afs	36	1/4/2009	16:09:00
afs	42	1/4/2009	16:12:00
afs	36	1/4/2009	16:15:00
afs	39	1/4/2009	16:17:00
afs	35	1/4/2009	16:19:00
afs	39	1/4/2009	16:21:00
afs	47	1/4/2009	16:24:00
afs	48	1/4/2009	16:27:00
afs	49	1/4/2009	16:29:00
afs	50	1/4/2009	16:32:00
afs	51	1/4/2009	16:35:00
afs	51	1/4/2009	16:38:00
afs	47	1/4/2009	16:41:00
afs	56	1/4/2009	16:43:00
afs	53	1/4/2009	16:46:00
afs	49	1/4/2009	16:49:00
afs	50	1/4/2009	16:53:00
afs	14	1/4/2009	16:55:00
afs	44	1/4/2009	16:56:00
afs	45	1/4/2009	16:59:00
afs	53	1/4/2009	17:01:00
afs	59	1/4/2009	17:06:00
afs	56	1/4/2009	17:09:00
afs	56	1/4/2009	17:11:00
afs	60	1/4/2009	17:14:00
afs	54	1/4/2009	17:17:00
afs	53	1/4/2009	17:20:00
afs	51	1/4/2009	17:23:00
afs	61	1/4/2009	17:26:00
afs	58	1/4/2009	17:29:00
afs	56	1/4/2009	17:31:00
afs	55	1/4/2009	17:34:00
afs	55	1/4/2009	17:37:00
afs	56	1/4/2009	17:39:00
afs	51	1/4/2009	17:42:00
afs	54	1/4/2009	17:44:00
afs	15	1/4/2009	17:47:00
afs	55	1/4/2009	17:48:00
afs	57	1/4/2009	17:52:00
afs	57	1/4/2009	17:55:00
afs	59	1/4/2009	17:57:00
afs	53	1/4/2009	18:00:00
afs	53	1/4/2009	18:02:00
afs	56	1/4/2009	18:04:00
afs	55	1/4/2009	18:07:00
afs	57	1/4/2009	18:10:00
afs	58	1/4/2009	18:13:00
afs	55	1/4/2009	18:20:00
afs	61	1/4/2009	18:22:00
afs	63	1/4/2009	18:24:00
afs	50	1/4/2009	18:27:00
afs	36	1/4/2009	18:29:00
afs	54	1/4/2009	18:31:00
afs	57	1/4/2009	18:34:00
afs	52	1/4/2009	18:36:00
afs	51	1/4/2009	18:39:00
afs	54	1/4/2009	18:42:00
afs	56	1/4/2009	18:44:00
afs	50	1/4/2009	18:47:00
afs	60	1/4/2009	18:50:00
afs	53	1/4/2009	18:53:00
afs	54	1/4/2009	18:55:00
afs	56	1/4/2009	18:58:00
afs	48	1/4/2009	19:00:00
afs	49	1/4/2009	19:03:00
afs	53	1/4/2009	19:06:00
afs	45	1/4/2009	19:09:00
afs	41	1/4/2009	21:10:00
afs	46	1/4/2009	21:12:00
afs	44	1/4/2009	21:15:00
afs	47	1/4/2009	21:17:00
afs	48	1/4/2009	21:20:00
afs	43	1/4/2009	21:22:00
afs	41	1/4/2009	21:25:00
afs	44	1/4/2009	21:27:00
afs	43	1/4/2009	21:30:00
afs	42	1/4/2009	21:32:00
afs	39	1/4/2009	21:34:00
afs	43	1/4/2009	21:37:00
afs	51	1/4/2009	21:40:00
afs	49	1/4/2009	22:27:00
afs	41	1/4/2009	22:29:00
afs	41	1/4/2009	22:32:00
afs	36	1/4/2009	22:34:00
afs	33	1/4/2009	22:37:00
afs	37	1/4/2009	22:39:00
afs	35	1/4/2009	22:41:00
afs	50	1/4/2009	22:43:00
afs	28	1/4/2009	22:46:00
afs	31	1/4/2009	22:48:00
afs	30	1/4/2009	22:51:00
afs	33	1/4/2009	22:53:00
afs	38	1/4/2009	22:55:00
afs	37	1/4/2009	22:57:00
afs	42	1/4/2009	23:01:00
afs	48	1/4/2009	23:03:00
afs	48	1/4/2009	23:06:00
afs	41	1/4/2009	23:08:00
afs	42	1/4/2009	23:11:00
afs	32	1/4/2009	23:13:00
afs	36	1/4/2009	23:15:00
afs	38	1/4/2009	23:18:00
afs	36	1/4/2009	23:20:00
afs	40	1/4/2009	23:22:00
afs	31	1/4/2009	23:25:00
afs	33	1/4/2009	23:27:00
afs	32	1/4/2009	23:29:00
afs	39	1/4/2009	23:31:00
afs	41	1/4/2009	23:34:00
afs	45	1/4/2009	23:36:00
afs	32	1/4/2009	23:49:00
afs	41	1/4/2009	23:51:00
afs	46	1/4/2009	23:54:00
afs	44	1/4/2009	23:57:00
afs	38	1/5/2009	00:00:00
afs	33	1/5/2009	00:04:00
afs	52	1/5/2009	00:19:00
afs	10	1/5/2009	00:23:00
afs	13	1/5/2009	00:24:00
afs	33	1/5/2009	00:32:00
afs	8	1/5/2009	00:35:00
afs	6	1/5/2009	00:36:00
afs	6	1/5/2009	00:37:00
afs	9	1/5/2009	00:37:00
afs	24	1/5/2009	00:38:00
afs	47	1/5/2009	00:44:00
afs	40	1/5/2009	00:47:00
afs	49	1/5/2009	00:49:00
afs	55	1/5/2009	00:53:00
afs	59	1/5/2009	00:56:00
afs	53	1/5/2009	01:00:00
afs	49	1/5/2009	01:04:00
afs	51	1/5/2009	01:08:00
afs	47	1/5/2009	01:14:00
afs	46	1/5/2009	01:17:00
afs	47	1/5/2009	01:20:00
afs	49	1/5/2009	01:23:00
afs	45	1/5/2009	01:26:00
afs	49	1/5/2009	01:29:00
afs	41	1/5/2009	01:32:00
afs	45	1/5/2009	01:34:00
afs	48	1/5/2009	01:37:00
afs	48	1/5/2009	01:44:00
afs	38	1/5/2009	01:48:00
afs	39	1/5/2009	01:51:00
afs	38	1/5/2009	01:53:00
afs	21	1/5/2009	01:55:00
afs	19	1/5/2009	01:57:00
afs	26	1/5/2009	01:59:00
afs	21	1/5/2009	02:01:00
afs	19	1/5/2009	02:02:00
afs	26	1/5/2009	02:04:00
afs	19	1/5/2009	02:06:00
afs	16	1/5/2009	02:08:00
afs	21	1/5/2009	02:09:00
afs	7	1/5/2009	02:10:00
afs	9	1/5/2009	02:11:00
afs	13	1/5/2009	02:11:00
afs	11	1/5/2009	02:12:00
afs	8	1/5/2009	02:13:00
afs	7	1/5/2009	02:14:00
afs	7	1/5/2009	02:16:00
afs	19	1/5/2009	02:17:00
afs	11	1/5/2009	02:19:00
afs	18	1/5/2009	02:20:00
afs	11	1/5/2009	02:22:00
afs	6	1/5/2009	02:23:00
afs	7	1/5/2009	02:23:00
afs	28	1/5/2009	02:24:00
afs	8	1/5/2009	02:26:00
afs	23	1/5/2009	02:28:00
afs	6	1/5/2009	02:29:00
afs	15	1/5/2009	02:33:00
afs	26	1/5/2009	02:35:00
afs	7	1/5/2009	02:36:00
afs	6	1/5/2009	02:38:00
afs	8	1/5/2009	02:39:00
afs	13	1/5/2009	02:39:00
afs	7	1/5/2009	02:41:00
afs	14	1/5/2009	02:41:00
afs	8	1/5/2009	02:42:00
afs	25	1/5/2009	02:43:00
afs	6	1/5/2009	02:49:00
afs	38	1/5/2009	02:56:00
afs	8	1/5/2009	02:58:00
afs	7	1/5/2009	03:01:00
afs	8	1/5/2009	03:02:00
afs	8	1/5/2009	03:05:00
afs	10	1/5/2009	03:06:00
afs	16	1/5/2009	03:10:00
afs	7	1/5/2009	03:12:00
afs	15	1/5/2009	03:14:00
afs	24	1/5/2009	03:16:00
afs	24	1/5/2009	03:18:00
afs	23	1/5/2009	03:20:00
afs	24	1/5/2009	03:22:00
afs	29	1/5/2009	03:24:00
afs	33	1/5/2009	03:26:00
afs	28	1/5/2009	03:28:00
afs	32	1/5/2009	03:30:00
afs	21	1/5/2009	03:33:00
afs	6	1/5/2009	03:34:00
afs	6	1/5/2009	03:35:00
afs	6	1/5/2009	03:35:00
afs	25	1/5/2009	03:37:00
afs	8	1/5/2009	03:38:00
afs	8	1/5/2009	03:39:00
afs	21	1/5/2009	03:42:00
afs	8	1/5/2009	03:45:00
afs	17	1/5/2009	03:46:00
afs	11	1/5/2009	03:48:00
afs	15	1/5/2009	03:49:00
afs	7	1/5/2009	03:51:00
afs	10	1/5/2009	03:53:00
afs	9	1/5/2009	03:53:00
afs	7	1/5/2009	03:54:00
afs	6	1/5/2009	03:55:00
afs	6	1/5/2009	03:59:00
afs	6	1/5/2009	04:01:00
afs	6	1/5/2009	04:02:00
afs	10	1/5/2009	04:05:00
afs	7	1/5/2009	04:06:00
afs	8	1/5/2009	04:07:00
afs	7	1/5/2009	04:10:00
afs	8	1/5/2009	04:10:00
afs	8	1/5/2009	04:16:00
afs	6	1/5/2009	04:18:00
afs	7	1/5/2009	04:30:00
afs	6	1/5/2009	04:30:00
afs	6	1/5/2009	04:30:00
afs	7	1/5/2009	04:31:00
afs	22	1/5/2009	05:35:00
afs	23	1/5/2009	05:37:00
afs	22	1/5/2009	05:39:00
afs	28	1/5/2009	05:41:00
afs	32	1/5/2009	05:43:00
afs	26	1/5/2009	05:45:00
afs	25	1/5/2009	05:47:00
afs	28	1/5/2009	05:48:00
afs	30	1/5/2009	05:50:00
afs	24	1/5/2009	13:38:00
afs	32	1/5/2009	14:02:00
afs	63	1/5/2009	14:11:00
afs	42	1/5/2009	14:26:00
afs	48	1/5/2009	14:29:00
afs	48	1/5/2009	14:32:00
afs	48	1/5/2009	14:35:00
afs	53	1/5/2009	14:38:00
afs	57	1/5/2009	14:41:00
afs	51	1/5/2009	14:45:00
afs	64	1/5/2009	14:52:00
afs	70	1/5/2009	14:56:00
afs	55	1/5/2009	15:05:00
afs	78	1/5/2009	15:16:00
afs	65	1/5/2009	15:20:00
afs	72	1/5/2009	15:23:00
afs	69	1/5/2009	15:26:00
afs	68	1/5/2009	15:32:00
afs	74	1/5/2009	15:42:00
afs	66	1/5/2009	15:45:00
afs	66	1/5/2009	15:48:00
afs	75	1/5/2009	15:51:00
afs	80	1/5/2009	15:55:00
afs	77	1/5/2009	16:01:00
afs	76	1/5/2009	16:06:00
afs	64	1/5/2009	16:09:00
afs	68	1/5/2009	16:13:00
afs	73	1/5/2009	16:17:00
afs	14	1/5/2009	16:24:00
afs	9	1/5/2009	16:25:00
afs	42	1/5/2009	16:26:00
afs	71	1/5/2009	16:30:00
afs	9	1/5/2009	16:33:00
afs	74	1/5/2009	16:35:00
afs	67	1/5/2009	16:43:00
afs	71	1/5/2009	16:47:00
afs	81	1/5/2009	16:50:00
afs	74	1/5/2009	16:53:00
afs	73	1/5/2009	16:57:00
afs	10	1/5/2009	16:59:00
afs	17	1/5/2009	17:01:00
afs	87	1/5/2009	17:04:00
afs	91	1/5/2009	17:16:00
afs	77	1/5/2009	17:23:00
afs	88	1/5/2009	17:35:00
afs	83	1/5/2009	17:43:00
afs	76	1/5/2009	17:47:00
afs	81	1/5/2009	17:50:00
afs	78	1/5/2009	17:54:00
afs	68	1/5/2009	18:01:00
afs	69	1/5/2009	18:06:00
afs	37	1/5/2009	18:10:00
afs	41	1/5/2009	18:13:00
afs	50	1/5/2009	18:15:00
afs	70	1/5/2009	18:18:00
afs	70	1/5/2009	18:21:00
afs	78	1/5/2009	18:24:00
afs	74	1/5/2009	18:29:00
afs	70	1/5/2009	18:32:00
afs	70	1/5/2009	18:36:00
afs	64	1/5/2009	18:39:00
afs	68	1/5/2009	18:42:00
afs	68	1/5/2009	18:45:00
afs	69	1/5/2009	18:48:00
afs	74	1/5/2009	18:51:00
afs	69	1/5/2009	18:55:00
afs	68	1/5/2009	18:59:00
afs	73	1/5/2009	19:03:00
afs	58	1/5/2009	19:13:00
afs	53	1/5/2009	19:32:00
afs	66	1/5/2009	19:37:00
afs	38	1/5/2009	19:48:00
afs	48	1/5/2009	19:50:00
afs	43	1/5/2009	19:53:00
afs	46	1/5/2009	19:55:00
afs	25	1/5/2009	19:57:00
afs	46	1/5/2009	19:58:00
afs	47	1/5/2009	20:01:00
afs	50	1/5/2009	20:03:00
afs	45	1/5/2009	20:06:00
afs	45	1/5/2009	20:08:00
afs	48	1/5/2009	20:10:00
afs	49	1/5/2009	20:13:00
afs	43	1/5/2009	20:15:00
afs	47	1/5/2009	20:18:00
afs	45	1/5/2009	20:20:00
afs	46	1/5/2009	20:23:00
afs	50	1/5/2009	20:25:00
afs	42	1/5/2009	20:28:00
afs	46	1/5/2009	20:30:00
afs	49	1/5/2009	20:33:00
afs	47	1/5/2009	20:35:00
afs	47	1/5/2009	20:39:00
afs	46	1/5/2009	20:41:00
afs	43	1/5/2009	20:44:00
afs	41	1/5/2009	20:47:00
afs	44	1/5/2009	20:49:00
afs	41	1/5/2009	20:52:00
afs	41	1/5/2009	20:54:00
afs	40	1/5/2009	20:56:00
afs	45	1/5/2009	20:58:00
afs	46	1/5/2009	21:01:00
afs	48	1/5/2009	21:03:00
afs	37	1/5/2009	21:11:00
afs	38	1/5/2009	21:14:00
afs	41	1/5/2009	21:18:00
afs	42	1/5/2009	21:20:00
afs	46	1/5/2009	21:23:00
afs	40	1/5/2009	21:26:00
afs	40	1/5/2009	21:28:00
afs	42	1/5/2009	21:30:00
afs	37	1/5/2009	21:33:00
afs	33	1/5/2009	21:35:00
afs	36	1/5/2009	21:37:00
afs	32	1/5/2009	21:39:00
afs	36	1/5/2009	21:41:00
afs	40	1/5/2009	21:43:00
afs	36	1/5/2009	21:46:00
afs	36	1/5/2009	21:48:00
afs	36	1/5/2009	21:50:00
afs	41	1/5/2009	21:52:00
afs	33	1/5/2009	21:56:00
afs	34	1/5/2009	21:58:00
afs	35	1/5/2009	22:01:00
afs	36	1/5/2009	22:03:00
afs	37	1/5/2009	22:05:00
afs	33	1/5/2009	22:07:00
afs	37	1/5/2009	22:11:00
afs	40	1/5/2009	23:03:00
afs	43	1/5/2009	23:06:00
afs	44	1/5/2009	23:09:00
afs	37	1/5/2009	23:12:00
afs	49	1/5/2009	23:15:00
afs	38	1/5/2009	23:18:00
afs	44	1/5/2009	23:20:00
afs	51	1/5/2009	23:24:00
afs	39	1/5/2009	23:27:00
afs	15	1/5/2009	23:30:00
afs	51	1/5/2009	23:35:00
afs	15	1/5/2009	23:42:00
afs	51	1/5/2009	23:46:00
afs	37	1/5/2009	23:55:00
afs	39	1/5/2009	23:58:00
afs	34	1/6/2009	00:01:00
afs	41	1/6/2009	00:04:00
afs	38	1/6/2009	00:11:00
afs	41	1/6/2009	00:15:00
afs	40	1/6/2009	00:18:00
afs	30	1/6/2009	00:23:00
afs	40	1/6/2009	00:26:00
afs	34	1/6/2009	00:30:00
afs	46	1/6/2009	00:36:00
afs	45	1/6/2009	00:41:00
afs	40	1/6/2009	00:44:00
afs	14	1/6/2009	00:47:00
afs	42	1/6/2009	00:48:00
afs	38	1/6/2009	00:51:00
afs	35	1/6/2009	00:56:00
afs	37	1/6/2009	00:59:00
afs	42	1/6/2009	01:03:00
afs	44	1/6/2009	01:14:00
afs	39	1/6/2009	01:17:00
afs	24	1/6/2009	01:21:00
afs	18	1/6/2009	01:23:00
afs	17	1/6/2009	01:25:00
afs	16	1/6/2009	01:27:00
afs	17	1/6/2009	01:30:00
afs	17	1/6/2009	01:32:00
afs	16	1/6/2009	01:34:00
afs	15	1/6/2009	01:37:00
afs	18	1/6/2009	01:39:00
afs	25	1/6/2009	01:41:00
afs	22	1/6/2009	01:44:00
afs	12	1/6/2009	01:46:00
afs	25	1/6/2009	01:47:00
afs	13	1/6/2009	01:50:00
afs	28	1/6/2009	01:52:00
afs	12	1/6/2009	01:55:00
afs	10	1/6/2009	01:57:00
afs	6	1/6/2009	02:00:00
afs	15	1/6/2009	02:01:00
afs	26	1/6/2009	02:03:00
afs	11	1/6/2009	02:05:00
afs	9	1/6/2009	02:09:00
afs	13	1/6/2009	02:10:00
afs	7	1/6/2009	02:15:00
afs	9	1/6/2009	02:16:00
afs	14	1/6/2009	02:21:00
afs	9	1/6/2009	02:22:00
afs	13	1/6/2009	02:22:00
afs	15	1/6/2009	02:23:00
afs	17	1/6/2009	02:25:00
afs	18	1/6/2009	02:26:00
afs	16	1/6/2009	02:28:00
afs	15	1/6/2009	02:30:00
afs	15	1/6/2009	02:31:00
afs	16	1/6/2009	02:32:00
afs	15	1/6/2009	02:34:00
afs	15	1/6/2009	02:35:00
afs	18	1/6/2009	02:37:00
afs	17	1/6/2009	02:39:00
afs	18	1/6/2009	02:40:00
afs	19	1/6/2009	02:42:00
afs	17	1/6/2009	02:43:00
afs	9	1/6/2009	02:44:00
afs	9	1/6/2009	02:45:00
afs	16	1/6/2009	02:49:00
afs	10	1/6/2009	02:50:00
afs	12	1/6/2009	02:51:00
afs	12	1/6/2009	02:52:00
afs	13	1/6/2009	02:53:00
afs	13	1/6/2009	02:55:00
afs	14	1/6/2009	02:56:00
afs	7	1/6/2009	02:58:00
afs	6	1/6/2009	03:03:00
afs	8	1/6/2009	03:09:00
afs	7	1/6/2009	03:16:00
afs	7	1/6/2009	03:17:00
afs	8	1/6/2009	03:17:00
afs	6	1/6/2009	03:18:00
afs	10	1/6/2009	03:19:00
afs	6	1/6/2009	03:20:00
afs	8	1/6/2009	03:21:00
afs	7	1/6/2009	03:26:00
afs	7	1/6/2009	04:34:00
afs	7	1/6/2009	04:37:00
afs	6	1/6/2009	04:43:00
afs	6	1/6/2009	04:44:00
afs	7	1/6/2009	04:59:00
afs	7	1/6/2009	05:00:00
afs	14	1/6/2009	05:00:00
afs	6	1/6/2009	05:02:00
afs	12	1/6/2009	05:02:00
afs	14	1/6/2009	05:03:00
afs	18	1/6/2009	05:05:00
afs	8	1/6/2009	05:07:00
afs	13	1/6/2009	05:09:00
afs	13	1/6/2009	05:10:00
afs	13	1/6/2009	05:12:00
afs	8	1/6/2009	05:13:00
afs	6	1/6/2009	05:14:00
afs	11	1/6/2009	05:14:00
afs	10	1/6/2009	05:15:00
afs	6	1/6/2009	05:16:00
afs	7	1/6/2009	05:17:00
afs	8	1/6/2009	05:17:00
afs	10	1/6/2009	05:19:00
afs	14	1/6/2009	05:24:00
afs	8	1/6/2009	05:29:00
afs	9	1/6/2009	05:30:00
afs	8	1/6/2009	05:31:00
afs	6	1/6/2009	05:32:00
afs	9	1/6/2009	05:48:00
afs	6	1/6/2009	05:50:00
afs	8	1/6/2009	05:51:00
afs	10	1/6/2009	05:53:00
afs	8	1/6/2009	05:59:00
afs	7	1/6/2009	05:59:00
afs	12	1/6/2009	06:00:00
afs	11	1/6/2009	06:03:00
afs	15	1/6/2009	06:07:00
afs	9	1/6/2009	06:09:00
afs	11	1/6/2009	06:11:00
afs	14	1/6/2009	06:14:00
afs	12	1/6/2009	06:18:00
afs	15	1/6/2009	07:03:00
afs	40	1/6/2009	07:20:00
afs	22	1/6/2009	09:28:00
afs	13	1/6/2009	10:42:00
afs	25	1/6/2009	13:13:00
afs	23	1/6/2009	13:24:00
afs	34	1/6/2009	14:22:00
afs	15	1/6/2009	16:35:00
afs	9	1/6/2009	16:42:00
afs	6	1/6/2009	16:43:00
afs	20	1/7/2009	23:07:00
afs	7	1/7/2009	23:23:00
afs	24	1/7/2009	23:24:00
afs	16	1/7/2009	23:29:00
afs	10	1/7/2009	23:31:00
afs	22	1/8/2009	01:57:00
afs	27	1/8/2009	02:08:00
afs	8	1/8/2009	02:09:00
afs	9	1/8/2009	02:10:00
afs	6	1/8/2009	02:12:00
afs	12	1/8/2009	02:13:00
afs	14	1/8/2009	02:15:00
afs	8	1/8/2009	02:17:00
afs	14	1/8/2009	02:19:00
afs	6	1/8/2009	02:27:00
afs	8	1/8/2009	02:28:00
afs	12	1/8/2009	02:29:00
afs	13	1/8/2009	02:31:00
afs	15	1/8/2009	02:33:00
afs	18	1/8/2009	02:35:00
afs	17	1/8/2009	02:37:00
afs	14	1/8/2009	02:39:00
afs	16	1/8/2009	02:41:00
afs	15	1/8/2009	02:43:00
afs	14	1/8/2009	02:45:00
afs	20	1/8/2009	02:47:00
afs	15	1/8/2009	02:49:00
afs	11	1/8/2009	02:51:00
afs	10	1/8/2009	02:52:00
afs	6	1/8/2009	02:53:00
afs	13	1/8/2009	02:54:00
afs	10	1/8/2009	02:55:00
afs	8	1/8/2009	02:57:00
afs	10	1/8/2009	02:58:00
afs	6	1/8/2009	02:59:00
afs	10	1/8/2009	03:00:00
afs	11	1/8/2009	03:02:00
afs	12	1/8/2009	03:04:00
afs	8	1/8/2009	03:05:00
afs	12	1/8/2009	03:06:00
afs	10	1/8/2009	03:08:00
afs	9	1/8/2009	03:09:00
afs	10	1/8/2009	03:11:00
afs	8	1/8/2009	03:12:00
afs	10	1/8/2009	03:14:00
afs	11	1/8/2009	03:15:00
afs	9	1/8/2009	03:17:00
afs	11	1/8/2009	03:19:00
afs	12	1/8/2009	03:20:00
afs	16	1/8/2009	03:22:00
afs	13	1/8/2009	03:24:00
afs	10	1/8/2009	03:25:00
afs	8	1/8/2009	03:26:00
afs	8	1/8/2009	03:27:00
afs	9	1/8/2009	03:28:00
afs	10	1/8/2009	03:29:00
afs	8	1/8/2009	03:31:00
afs	7	1/8/2009	03:32:00
afs	8	1/8/2009	03:33:00
afs	11	1/8/2009	03:34:00
afs	8	1/8/2009	03:35:00
afs	10	1/8/2009	03:37:00
afs	9	1/8/2009	03:39:00
afs	10	1/8/2009	03:40:00
afs	18	1/8/2009	04:47:00
afs	22	1/8/2009	05:28:00
afs	36	1/8/2009	05:48:00
afs	49	1/8/2009	05:50:00
afs	27	1/8/2009	05:57:00
afs	9	1/8/2009	06:14:00
afs	39	1/8/2009	06:23:00
afs	36	1/8/2009	06:26:00
afs	32	1/8/2009	06:28:00
afs	35	1/8/2009	06:30:00
afs	23	1/8/2009	06:32:00
afs	19	1/8/2009	06:35:00
afs	46	1/8/2009	06:37:00
afs	49	1/8/2009	06:40:00
afs	41	1/8/2009	06:42:00
afs	42	1/8/2009	06:45:00
afs	20	1/8/2009	06:48:00
afs	35	1/8/2009	06:50:00
afs	39	1/8/2009	06:53:00
afs	35	1/8/2009	06:59:00
afs	42	1/8/2009	07:02:00
afs	45	1/8/2009	07:05:00
afs	29	1/8/2009	07:08:00
afs	44	1/8/2009	07:16:00
afs	54	1/8/2009	07:23:00
afs	13	1/8/2009	07:34:00
afs	20	1/8/2009	07:39:00
afs	36	1/8/2009	07:42:00
afs	30	1/8/2009	07:49:00
afs	24	1/8/2009	07:55:00
afs	18	1/8/2009	07:58:00
afs	37	1/8/2009	08:00:00
afs	51	1/8/2009	08:02:00
afs	47	1/8/2009	08:05:00
afs	13	1/8/2009	08:37:00
afs	50	1/8/2009	08:40:00
afs	32	1/8/2009	08:46:00
afs	25	1/8/2009	08:54:00
afs	46	1/8/2009	09:05:00
afs	35	1/8/2009	09:12:00
afs	43	1/8/2009	09:27:00
afs	43	1/8/2009	09:38:00
afs	69	1/8/2009	09:44:00
afs	56	1/8/2009	09:48:00
afs	58	1/8/2009	09:52:00
afs	72	1/8/2009	09:56:00
afs	63	1/8/2009	10:00:00
afs	71	1/8/2009	10:03:00
afs	40	1/8/2009	10:07:00
afs	36	1/8/2009	10:10:00
afs	49	1/8/2009	10:14:00
afs	53	1/8/2009	10:21:00
afs	79	1/8/2009	10:28:00
afs	90	1/8/2009	10:32:00
afs	86	1/8/2009	10:37:00
afs	92	1/8/2009	10:43:00
afs	17	1/8/2009	12:35:00
afs	48	1/8/2009	12:36:00
afs	48	1/8/2009	12:40:00
afs	59	1/8/2009	12:43:00
afs	41	1/8/2009	12:46:00
afs	55	1/8/2009	12:49:00
afs	53	1/8/2009	12:52:00
afs	57	1/8/2009	12:55:00
afs	54	1/8/2009	12:58:00
afs	62	1/8/2009	13:00:00
afs	62	1/8/2009	13:04:00
afs	52	1/8/2009	13:07:00
afs	48	1/8/2009	13:09:00
afs	58	1/8/2009	13:12:00
afs	62	1/8/2009	13:15:00
afs	70	1/8/2009	13:18:00
afs	62	1/8/2009	13:22:00
afs	70	1/8/2009	13:25:00
afs	64	1/8/2009	13:29:00
afs	48	1/8/2009	13:32:00
afs	60	1/8/2009	13:35:00
afs	54	1/8/2009	13:38:00
afs	68	1/8/2009	13:42:00
afs	61	1/8/2009	13:46:00
afs	55	1/8/2009	13:49:00
afs	54	1/8/2009	13:55:00
afs	56	1/8/2009	13:58:00
afs	55	1/8/2009	14:02:00
afs	42	1/8/2009	14:32:00
afs	50	1/8/2009	14:35:00
afs	48	1/8/2009	14:38:00
afs	48	1/8/2009	14:40:00
afs	54	1/8/2009	14:43:00
afs	60	1/8/2009	14:46:00
afs	52	1/8/2009	14:49:00
afs	55	1/8/2009	14:51:00
afs	50	1/8/2009	14:54:00
afs	50	1/8/2009	14:57:00
afs	49	1/8/2009	15:00:00
afs	47	1/8/2009	15:03:00
afs	47	1/8/2009	15:06:00
afs	45	1/8/2009	15:10:00
afs	15	1/8/2009	15:14:00
afs	18	1/8/2009	15:16:00
afs	45	1/8/2009	15:17:00
afs	45	1/8/2009	15:20:00
afs	42	1/8/2009	15:23:00
afs	36	1/8/2009	15:26:00
afs	51	1/8/2009	15:30:00
afs	50	1/8/2009	15:36:00
afs	52	1/8/2009	15:39:00
afs	54	1/8/2009	15:43:00
afs	47	1/8/2009	15:46:00
afs	46	1/8/2009	15:49:00
afs	49	1/8/2009	15:53:00
afs	57	1/8/2009	16:45:00
afs	63	1/8/2009	16:50:00
afs	18	1/8/2009	17:05:00
afs	58	1/8/2009	17:21:00
afs	65	1/8/2009	17:40:00
afs	66	1/8/2009	17:44:00
afs	68	1/8/2009	17:48:00
afs	62	1/8/2009	17:52:00
afs	67	1/8/2009	17:55:00
afs	67	1/8/2009	18:01:00
afs	65	1/8/2009	18:05:00
afs	65	1/8/2009	18:08:00
afs	68	1/8/2009	18:12:00
afs	72	1/8/2009	18:16:00
afs	70	1/8/2009	18:20:00
afs	67	1/8/2009	18:25:00
afs	65	1/8/2009	18:30:00
afs	47	1/8/2009	18:40:00
afs	57	1/8/2009	18:44:00
afs	42	1/8/2009	19:26:00
afs	44	1/8/2009	19:29:00
afs	40	1/8/2009	19:31:00
afs	39	1/8/2009	19:34:00
afs	41	1/8/2009	19:36:00
afs	33	1/8/2009	19:39:00
afs	38	1/8/2009	19:41:00
afs	38	1/8/2009	19:44:00
afs	39	1/8/2009	19:47:00
afs	40	1/8/2009	19:50:00
afs	36	1/8/2009	19:52:00
afs	43	1/8/2009	19:56:00
afs	42	1/8/2009	19:59:00
afs	46	1/8/2009	20:02:00
afs	40	1/8/2009	20:06:00
afs	35	1/8/2009	20:09:00
afs	35	1/8/2009	20:11:00
afs	42	1/8/2009	20:14:00
afs	39	1/8/2009	20:17:00
afs	45	1/8/2009	20:21:00
afs	39	1/8/2009	20:24:00
afs	42	1/8/2009	20:27:00
afs	39	1/8/2009	20:30:00
afs	46	1/8/2009	20:33:00
afs	41	1/8/2009	20:36:00
afs	40	1/8/2009	20:39:00
afs	34	1/8/2009	20:41:00
afs	34	1/8/2009	20:44:00
afs	34	1/8/2009	21:45:00
afs	36	1/8/2009	21:47:00
afs	37	1/8/2009	21:50:00
afs	36	1/8/2009	21:53:00
afs	34	1/8/2009	21:55:00
afs	33	1/8/2009	21:58:00
afs	31	1/8/2009	22:00:00
afs	33	1/8/2009	22:03:00
afs	28	1/8/2009	22:05:00
afs	28	1/8/2009	22:08:00
afs	37	1/8/2009	22:10:00
afs	32	1/8/2009	22:13:00
afs	31	1/8/2009	22:16:00
afs	41	1/8/2009	22:19:00
afs	40	1/8/2009	22:22:00
afs	39	1/8/2009	22:25:00
afs	38	1/8/2009	22:28:00
afs	41	1/8/2009	22:35:00
afs	33	1/8/2009	22:38:00
afs	35	1/8/2009	22:42:00
afs	34	1/8/2009	22:45:00
afs	39	1/8/2009	22:49:00
afs	42	1/8/2009	22:52:00
afs	28	1/8/2009	23:41:00
afs	42	1/8/2009	23:44:00
afs	36	1/8/2009	23:47:00
afs	33	1/8/2009	23:49:00
afs	40	1/8/2009	23:52:00
afs	36	1/8/2009	23:54:00
afs	34	1/8/2009	23:56:00
afs	31	1/8/2009	23:59:00
afs	30	1/9/2009	00:01:00
afs	32	1/9/2009	00:04:00
afs	32	1/9/2009	00:06:00
afs	38	1/9/2009	00:09:00
afs	21	1/9/2009	00:12:00
afs	18	1/9/2009	00:15:00
afs	17	1/9/2009	00:17:00
afs	18	1/9/2009	00:19:00
afs	17	1/9/2009	00:22:00
afs	19	1/9/2009	00:24:00
afs	21	1/9/2009	00:27:00
afs	20	1/9/2009	00:30:00
afs	16	1/9/2009	00:32:00
afs	20	1/9/2009	00:35:00
afs	21	1/9/2009	00:37:00
afs	15	1/9/2009	00:39:00
afs	11	1/9/2009	01:09:00
afs	10	1/9/2009	01:12:00
afs	7	1/9/2009	01:12:00
afs	12	1/9/2009	01:14:00
afs	18	1/9/2009	01:16:00
afs	16	1/9/2009	01:19:00
afs	25	1/9/2009	01:22:00
afs	22	1/9/2009	01:24:00
afs	28	1/9/2009	01:27:00
afs	25	1/9/2009	01:31:00
afs	28	1/9/2009	01:35:00
afs	33	1/9/2009	01:37:00
afs	37	1/9/2009	01:39:00
afs	27	1/9/2009	01:42:00
afs	23	1/9/2009	01:43:00
afs	25	1/9/2009	01:45:00
afs	17	1/9/2009	01:47:00
afs	15	1/9/2009	01:48:00
afs	11	1/9/2009	01:49:00
afs	20	1/9/2009	01:51:00
afs	13	1/9/2009	01:52:00
afs	14	1/9/2009	01:54:00
afs	16	1/9/2009	01:55:00
afs	18	1/9/2009	01:56:00
afs	6	1/9/2009	01:58:00
afs	16	1/9/2009	01:59:00
afs	8	1/9/2009	02:01:00
afs	13	1/9/2009	02:02:00
afs	19	1/9/2009	02:03:00
afs	9	1/9/2009	02:04:00
afs	10	1/9/2009	02:05:00
afs	18	1/9/2009	02:06:00
afs	11	1/9/2009	02:08:00
afs	7	1/9/2009	02:09:00
afs	29	1/9/2009	02:09:00
afs	14	1/9/2009	02:11:00
afs	9	1/9/2009	02:15:00
afs	8	1/9/2009	02:18:00
afs	9	1/9/2009	02:20:00
afs	10	1/9/2009	02:20:00
afs	6	1/9/2009	02:22:00
afs	10	1/9/2009	02:22:00
afs	7	1/9/2009	02:22:00
afs	7	1/9/2009	02:31:00
afs	10	1/9/2009	02:31:00
afs	18	1/9/2009	02:32:00
afs	20	1/9/2009	02:34:00
afs	12	1/9/2009	02:35:00
afs	18	1/9/2009	02:36:00
afs	10	1/9/2009	02:37:00
afs	13	1/9/2009	02:39:00
afs	12	1/9/2009	02:40:00
afs	7	1/9/2009	02:40:00
afs	7	1/9/2009	02:43:00
afs	9	1/9/2009	02:43:00
afs	6	1/9/2009	02:44:00
afs	10	1/9/2009	02:45:00
afs	11	1/9/2009	02:46:00
afs	6	1/9/2009	02:47:00
afs	7	1/9/2009	02:48:00
afs	8	1/9/2009	02:48:00
afs	7	1/9/2009	02:49:00
afs	6	1/9/2009	02:50:00
afs	6	1/9/2009	02:51:00
afs	8	1/9/2009	02:51:00
afs	7	1/9/2009	02:52:00
afs	7	1/9/2009	02:53:00
afs	7	1/9/2009	02:53:00
afs	6	1/9/2009	02:56:00
afs	7	1/9/2009	02:57:00
afs	7	1/9/2009	02:57:00
afs	6	1/9/2009	02:58:00
afs	6	1/9/2009	03:02:00
afs	6	1/9/2009	03:02:00
afs	10	1/9/2009	03:03:00
afs	17	1/9/2009	03:04:00
afs	15	1/9/2009	03:06:00
afs	18	1/9/2009	03:07:00
afs	6	1/9/2009	03:10:00
afs	8	1/9/2009	03:11:00
afs	8	1/9/2009	03:12:00
afs	6	1/9/2009	03:13:00
afs	11	1/9/2009	03:14:00
afs	15	1/9/2009	03:15:00
afs	10	1/9/2009	04:40:00
afs	10	1/9/2009	04:41:00
afs	7	1/9/2009	04:43:00
afs	8	1/9/2009	04:44:00
afs	8	1/9/2009	04:49:00
afs	13	1/9/2009	04:51:00
afs	6	1/9/2009	05:03:00
afs	9	1/9/2009	05:04:00
afs	13	1/9/2009	05:06:00
afs	9	1/9/2009	05:08:00
afs	12	1/9/2009	05:09:00
afs	8	1/9/2009	05:12:00
afs	15	1/9/2009	05:12:00
afs	13	1/9/2009	05:14:00
afs	17	1/9/2009	05:16:00
afs	13	1/9/2009	05:26:00
afs	11	1/9/2009	05:27:00
afs	7	1/9/2009	05:29:00
afs	9	1/9/2009	05:30:00
afs	16	1/9/2009	05:36:00
afs	20	1/9/2009	05:37:00
afs	17	1/9/2009	05:39:00
afs	21	1/9/2009	05:40:00
afs	16	1/9/2009	05:41:00
afs	16	1/9/2009	05:43:00
afs	11	1/9/2009	05:46:00
afs	8	1/9/2009	05:47:00
afs	18	1/9/2009	05:48:00
afs	8	1/9/2009	05:50:00
afs	11	1/9/2009	05:51:00
afs	16	1/9/2009	05:52:00
afs	21	1/9/2009	05:53:00
afs	25	1/9/2009	05:55:00
afs	28	1/9/2009	06:30:00
afs	15	1/9/2009	08:47:00
afs	31	1/9/2009	10:05:00
afs	45	1/9/2009	11:04:00
afs	53	1/9/2009	11:38:00
afs	35	1/9/2009	11:41:00
afs	49	1/9/2009	11:44:00
afs	38	1/9/2009	11:47:00
afs	43	1/9/2009	11:50:00
afs	47	1/9/2009	11:54:00
afs	47	1/9/2009	11:57:00
afs	56	1/9/2009	12:02:00
afs	47	1/9/2009	12:09:00
afs	48	1/9/2009	12:12:00
afs	39	1/9/2009	12:18:00
afs	46	1/9/2009	12:22:00
afs	48	1/9/2009	12:26:00
afs	46	1/9/2009	13:05:00
afs	36	1/9/2009	13:36:00
afs	38	1/9/2009	13:41:00
afs	47	1/9/2009	13:45:00
afs	52	1/9/2009	13:54:00
afs	28	1/9/2009	14:10:00
afs	32	1/9/2009	14:13:00
afs	33	1/9/2009	14:16:00
afs	45	1/9/2009	14:26:00
afs	32	1/9/2009	14:47:00
afs	30	1/9/2009	14:50:00
afs	31	1/9/2009	14:53:00
afs	37	1/9/2009	15:04:00
afs	32	1/9/2009	15:14:00
afs	34	1/9/2009	15:17:00
afs	33	1/9/2009	15:20:00
afs	38	1/9/2009	15:23:00
afs	37	1/9/2009	15:27:00
afs	36	1/9/2009	15:29:00
afs	33	1/9/2009	15:32:00
afs	40	1/9/2009	15:35:00
afs	36	1/9/2009	15:38:00
afs	40	1/9/2009	15:49:00
afs	36	1/9/2009	15:53:00
afs	42	1/9/2009	15:56:00
afs	37	1/9/2009	16:00:00
afs	41	1/9/2009	16:03:00
afs	40	1/9/2009	16:08:00
afs	38	1/9/2009	16:12:00
afs	40	1/9/2009	16:15:00
afs	41	1/9/2009	16:19:00
afs	38	1/9/2009	16:22:00
afs	39	1/9/2009	16:31:00
afs	43	1/9/2009	17:16:00
afs	52	1/9/2009	17:20:00
afs	45	1/9/2009	17:24:00
afs	45	1/9/2009	17:28:00
afs	42	1/9/2009	17:31:00
afs	46	1/9/2009	17:35:00
afs	48	1/9/2009	17:38:00
afs	46	1/9/2009	17:41:00
afs	53	1/9/2009	17:45:00
afs	47	1/9/2009	17:49:00
afs	49	1/9/2009	17:54:00
afs	42	1/9/2009	17:58:00
afs	50	1/9/2009	18:02:00
afs	45	1/9/2009	18:08:00
afs	37	1/9/2009	18:11:00
afs	34	1/9/2009	18:14:00
afs	39	1/9/2009	18:16:00
afs	46	1/9/2009	18:19:00
afs	52	1/9/2009	18:23:00
afs	47	1/9/2009	18:27:00
afs	46	1/9/2009	18:31:00
afs	46	1/9/2009	18:34:00
afs	45	1/9/2009	18:37:00
afs	47	1/9/2009	18:41:00
afs	45	1/9/2009	18:44:00
afs	45	1/9/2009	18:47:00
afs	49	1/9/2009	18:51:00
afs	52	1/9/2009	18:55:00
afs	48	1/9/2009	18:59:00
afs	55	1/9/2009	19:02:00
afs	52	1/9/2009	19:06:00
afs	52	1/9/2009	19:11:00
afs	49	1/9/2009	19:50:00
afs	54	1/9/2009	19:58:00
afs	47	1/9/2009	20:10:00
afs	38	1/9/2009	20:14:00
afs	45	1/9/2009	20:18:00
afs	44	1/9/2009	20:31:00
afs	46	1/9/2009	20:35:00
afs	52	1/9/2009	20:39:00
afs	64	1/9/2009	20:42:00
afs	40	1/9/2009	20:46:00
afs	41	1/9/2009	20:48:00
afs	45	1/9/2009	20:51:00
afs	52	1/9/2009	20:54:00
afs	51	1/9/2009	20:58:00
afs	58	1/9/2009	21:02:00
afs	41	1/9/2009	21:07:00
afs	44	1/9/2009	21:23:00
afs	42	1/9/2009	21:26:00
afs	48	1/9/2009	21:29:00
afs	37	1/9/2009	21:32:00
afs	42	1/9/2009	21:35:00
afs	45	1/9/2009	21:38:00
afs	46	1/9/2009	21:41:00
afs	46	1/9/2009	21:44:00
afs	47	1/9/2009	21:47:00
afs	47	1/9/2009	21:50:00
afs	49	1/9/2009	21:53:00
afs	52	1/9/2009	21:58:00
afs	47	1/9/2009	22:01:00
afs	45	1/9/2009	22:05:00
afs	45	1/9/2009	22:08:00
afs	45	1/9/2009	22:11:00
afs	46	1/9/2009	22:14:00
afs	47	1/9/2009	22:17:00
afs	44	1/9/2009	22:20:00
afs	45	1/9/2009	22:23:00
afs	45	1/9/2009	22:26:00
afs	49	1/9/2009	22:30:00
afs	45	1/9/2009	22:33:00
afs	42	1/9/2009	22:37:00
afs	48	1/9/2009	22:39:00
afs	47	1/9/2009	22:42:00
afs	49	1/9/2009	22:45:00
afs	52	1/9/2009	22:48:00
afs	56	1/9/2009	22:52:00
afs	52	1/9/2009	22:56:00
afs	24	1/9/2009	23:38:00
afs	12	1/9/2009	23:40:00
afs	21	1/9/2009	23:42:00
afs	22	1/9/2009	23:45:00
afs	51	1/9/2009	23:47:00
afs	51	1/9/2009	23:51:00
afs	54	1/9/2009	23:56:00
afs	50	1/10/2009	00:06:00
afs	35	1/10/2009	00:14:00
afs	28	1/10/2009	00:25:00
afs	24	1/10/2009	00:28:00
afs	31	1/10/2009	00:30:00
afs	28	1/10/2009	00:33:00
afs	26	1/10/2009	00:35:00
afs	30	1/10/2009	00:37:00
afs	31	1/10/2009	00:40:00
afs	34	1/10/2009	00:42:00
afs	38	1/10/2009	00:45:00
afs	44	1/10/2009	00:48:00
afs	44	1/10/2009	00:50:00
afs	41	1/10/2009	00:53:00
afs	37	1/10/2009	00:57:00
afs	37	1/10/2009	00:59:00
afs	36	1/10/2009	01:02:00
afs	37	1/10/2009	01:05:00
afs	38	1/10/2009	01:08:00
afs	34	1/10/2009	01:10:00
afs	26	1/10/2009	01:12:00
afs	17	1/10/2009	01:14:00
afs	34	1/10/2009	01:15:00
afs	33	1/10/2009	01:17:00
afs	33	1/10/2009	01:19:00
afs	33	1/10/2009	01:22:00
afs	28	1/10/2009	01:25:00
afs	34	1/10/2009	01:27:00
afs	37	1/10/2009	01:30:00
afs	37	1/10/2009	01:33:00
afs	43	1/10/2009	01:36:00
afs	23	1/10/2009	01:39:00
afs	37	1/10/2009	01:41:00
afs	17	1/10/2009	01:43:00
afs	17	1/10/2009	01:44:00
afs	24	1/10/2009	01:46:00
afs	24	1/10/2009	01:48:00
afs	23	1/10/2009	01:49:00
afs	17	1/10/2009	01:51:00
afs	12	1/10/2009	01:52:00
afs	20	1/10/2009	01:54:00
afs	23	1/10/2009	01:55:00
afs	14	1/10/2009	01:57:00
afs	14	1/10/2009	01:58:00
afs	12	1/10/2009	02:00:00
afs	6	1/10/2009	02:00:00
afs	9	1/10/2009	02:01:00
afs	8	1/10/2009	02:02:00
afs	6	1/10/2009	02:03:00
afs	6	1/10/2009	02:04:00
afs	20	1/10/2009	02:04:00
afs	7	1/10/2009	02:06:00
afs	7	1/10/2009	02:06:00
afs	18	1/10/2009	02:09:00
afs	12	1/10/2009	02:10:00
afs	8	1/10/2009	02:11:00
afs	11	1/10/2009	02:12:00
afs	12	1/10/2009	02:12:00
afs	10	1/10/2009	02:13:00
afs	6	1/10/2009	02:13:00
afs	9	1/10/2009	02:14:00
afs	8	1/10/2009	02:16:00
afs	9	1/10/2009	02:17:00
afs	11	1/10/2009	02:18:00
afs	7	1/10/2009	02:18:00
afs	9	1/10/2009	02:19:00
afs	6	1/10/2009	02:19:00
afs	7	1/10/2009	02:21:00
afs	6	1/10/2009	02:22:00
afs	6	1/10/2009	02:24:00
afs	9	1/10/2009	02:25:00
afs	8	1/10/2009	02:25:00
afs	10	1/10/2009	02:27:00
afs	6	1/10/2009	02:28:00
afs	11	1/10/2009	02:29:00
afs	6	1/10/2009	02:30:00
afs	10	1/10/2009	02:30:00
afs	6	1/10/2009	02:31:00
afs	7	1/10/2009	02:32:00
afs	7	1/10/2009	02:32:00
afs	6	1/10/2009	02:33:00
afs	7	1/10/2009	02:33:00
afs	6	1/10/2009	02:34:00
afs	6	1/10/2009	02:39:00
afs	8	1/10/2009	02:43:00
afs	6	1/10/2009	02:44:00
afs	6	1/10/2009	02:51:00
afs	6	1/10/2009	02:57:00
afs	7	1/10/2009	02:57:00
afs	7	1/10/2009	02:59:00
afs	7	1/10/2009	03:00:00
afs	6	1/10/2009	03:03:00
afs	7	1/10/2009	03:04:00
afs	6	1/10/2009	03:06:00
afs	6	1/10/2009	03:17:00
afs	7	1/10/2009	03:20:00
afs	6	1/10/2009	03:21:00
afs	6	1/10/2009	03:33:00
afs	7	1/10/2009	03:34:00
afs	6	1/10/2009	03:35:00
afs	8	1/10/2009	03:35:00
afs	8	1/10/2009	03:36:00
afs	56	1/10/2009	03:38:00
afs	6	1/10/2009	03:41:00
afs	7	1/10/2009	03:43:00
afs	9	1/10/2009	03:44:00
afs	12	1/10/2009	03:46:00
afs	14	1/10/2009	03:47:00
afs	7	1/10/2009	04:05:00
afs	7	1/10/2009	04:06:00
afs	6	1/10/2009	04:07:00
afs	6	1/10/2009	04:10:00
afs	7	1/10/2009	04:10:00
afs	8	1/10/2009	04:11:00
afs	6	1/10/2009	04:16:00
afs	12	1/10/2009	04:19:00
afs	7	1/10/2009	04:21:00
afs	8	1/10/2009	04:24:00
afs	7	1/10/2009	04:26:00
afs	7	1/10/2009	04:27:00
afs	17	1/10/2009	04:28:00
afs	9	1/10/2009	04:29:00
afs	8	1/10/2009	04:31:00
afs	30	1/10/2009	04:32:00
afs	7	1/10/2009	04:34:00
afs	10	1/10/2009	04:35:00
afs	7	1/10/2009	04:36:00
afs	6	1/10/2009	04:37:00
afs	7	1/10/2009	04:37:00
afs	10	1/10/2009	04:40:00
afs	15	1/10/2009	04:41:00
afs	7	1/10/2009	04:44:00
afs	10	1/10/2009	04:45:00
afs	7	1/10/2009	04:55:00
afs	6	1/10/2009	04:57:00
afs	7	1/10/2009	04:58:00
afs	6	1/10/2009	04:58:00
afs	11	1/10/2009	04:59:00
afs	16	1/10/2009	05:00:00
afs	16	1/10/2009	05:02:00
afs	6	1/10/2009	05:03:00
afs	6	1/10/2009	05:10:00
afs	8	1/10/2009	05:11:00
afs	14	1/10/2009	05:11:00
afs	21	1/10/2009	05:12:00
afs	10	1/10/2009	05:14:00
afs	6	1/10/2009	05:18:00
afs	7	1/10/2009	05:19:00
afs	12	1/10/2009	05:21:00
afs	7	1/10/2009	05:22:00
afs	14	1/10/2009	05:31:00
afs	10	1/10/2009	05:33:00
afs	10	1/10/2009	05:35:00
afs	21	1/10/2009	05:36:00
afs	18	1/10/2009	05:38:00
afs	19	1/10/2009	05:40:00
afs	15	1/10/2009	05:42:00
afs	15	1/10/2009	05:47:00
afs	18	1/10/2009	05:49:00
afs	20	1/10/2009	05:51:00
afs	27	1/10/2009	05:53:00
afs	23	1/10/2009	05:55:00
afs	30	1/10/2009	05:56:00
afs	18	1/10/2009	06:05:00
afs	22	1/10/2009	06:07:00
afs	31	1/10/2009	06:10:00
afs	29	1/10/2009	06:12:00
afs	19	1/10/2009	06:15:00
afs	25	1/10/2009	06:16:00
afs	16	1/10/2009	06:18:00
afs	14	1/10/2009	06:21:00
afs	28	1/10/2009	06:23:00
afs	25	1/10/2009	06:25:00
afs	29	1/10/2009	06:27:00
afs	25	1/10/2009	06:29:00
afs	22	1/10/2009	06:31:00
afs	28	1/10/2009	06:33:00
afs	29	1/10/2009	06:36:00
afs	18	1/10/2009	10:04:00
afs	37	1/10/2009	13:34:00
afs	42	1/10/2009	13:38:00
afs	38	1/10/2009	13:42:00
afs	50	1/10/2009	13:47:00
afs	48	1/10/2009	13:56:00
afs	40	1/10/2009	13:59:00
afs	44	1/10/2009	14:02:00
afs	38	1/10/2009	14:05:00
afs	40	1/10/2009	14:08:00
afs	35	1/10/2009	14:13:00
afs	31	1/10/2009	14:17:00
afs	35	1/10/2009	14:20:00
afs	25	1/10/2009	14:23:00
afs	33	1/10/2009	14:25:00
afs	40	1/10/2009	14:28:00
afs	24	1/10/2009	14:32:00
afs	43	1/10/2009	14:34:00
afs	24	1/10/2009	14:37:00
afs	22	1/10/2009	14:39:00
afs	25	1/10/2009	14:42:00
afs	26	1/10/2009	14:43:00
afs	25	1/10/2009	14:46:00
afs	25	1/10/2009	14:48:00
afs	27	1/10/2009	14:50:00
afs	32	1/10/2009	14:52:00
afs	29	1/10/2009	14:55:00
afs	37	1/10/2009	15:51:00
afs	52	1/10/2009	15:54:00
afs	47	1/10/2009	15:57:00
afs	47	1/10/2009	16:00:00
afs	43	1/10/2009	16:04:00
afs	43	1/10/2009	16:07:00
afs	42	1/10/2009	16:10:00
afs	40	1/10/2009	16:12:00
afs	44	1/10/2009	16:15:00
afs	39	1/10/2009	16:18:00
afs	39	1/10/2009	16:21:00
afs	43	1/10/2009	16:23:00
afs	41	1/10/2009	16:26:00
afs	43	1/10/2009	16:28:00
afs	45	1/10/2009	16:31:00
afs	49	1/10/2009	16:34:00
afs	42	1/10/2009	16:36:00
afs	41	1/10/2009	16:39:00
afs	42	1/10/2009	16:42:00
afs	46	1/10/2009	16:44:00
afs	45	1/10/2009	16:47:00
afs	46	1/10/2009	16:50:00
afs	49	1/10/2009	16:52:00
afs	38	1/10/2009	16:55:00
afs	38	1/10/2009	16:58:00
afs	40	1/10/2009	17:01:00
afs	45	1/10/2009	17:03:00
afs	45	1/10/2009	17:06:00
afs	47	1/10/2009	17:17:00
afs	37	1/10/2009	17:51:00
afs	49	1/10/2009	18:06:00
afs	51	1/10/2009	18:25:00
afs	42	1/10/2009	18:39:00
afs	40	1/10/2009	18:42:00
afs	49	1/10/2009	18:46:00
afs	45	1/10/2009	18:50:00
afs	59	1/10/2009	18:53:00
afs	52	1/10/2009	18:57:00
afs	51	1/10/2009	19:00:00
afs	53	1/10/2009	19:04:00
afs	50	1/10/2009	19:07:00
afs	53	1/10/2009	19:11:00
afs	51	1/10/2009	19:14:00
afs	50	1/10/2009	19:17:00
afs	53	1/10/2009	19:20:00
afs	44	1/10/2009	19:23:00
afs	47	1/10/2009	19:26:00
afs	50	1/10/2009	19:29:00
afs	45	1/10/2009	19:32:00
afs	47	1/10/2009	19:35:00
afs	42	1/10/2009	19:38:00
afs	44	1/10/2009	19:40:00
afs	44	1/10/2009	19:43:00
afs	40	1/10/2009	19:46:00
afs	46	1/10/2009	19:49:00
afs	45	1/10/2009	19:51:00
afs	37	1/10/2009	19:54:00
afs	42	1/10/2009	19:57:00
afs	56	1/10/2009	19:59:00
afs	52	1/10/2009	20:03:00
afs	45	1/10/2009	20:37:00
afs	55	1/10/2009	20:49:00
afs	36	1/10/2009	21:03:00
afs	11	1/10/2009	21:05:00
afs	40	1/10/2009	21:06:00
afs	49	1/10/2009	21:10:00
afs	37	1/10/2009	21:14:00
afs	38	1/10/2009	21:17:00
afs	42	1/10/2009	21:20:00
afs	41	1/10/2009	21:23:00
afs	45	1/10/2009	21:26:00
afs	50	1/10/2009	21:30:00
afs	53	1/10/2009	21:33:00
afs	52	1/10/2009	21:36:00
afs	57	1/10/2009	21:39:00
afs	47	1/10/2009	21:44:00
afs	48	1/10/2009	21:49:00
afs	40	1/10/2009	21:52:00
afs	49	1/10/2009	21:55:00
afs	49	1/10/2009	22:00:00
afs	17	1/10/2009	22:06:00
afs	39	1/10/2009	22:08:00
afs	38	1/10/2009	22:11:00
afs	49	1/10/2009	22:14:00
afs	57	1/10/2009	22:23:00
afs	57	1/10/2009	22:29:00
afs	46	1/10/2009	22:39:00
afs	60	1/10/2009	22:44:00
afs	54	1/10/2009	22:47:00
afs	52	1/10/2009	22:51:00
afs	55	1/10/2009	22:54:00
afs	45	1/10/2009	22:57:00
afs	45	1/10/2009	23:00:00
afs	42	1/10/2009	23:03:00
afs	52	1/10/2009	23:06:00
afs	50	1/10/2009	23:09:00
afs	55	1/10/2009	23:11:00
afs	58	1/10/2009	23:14:00
afs	44	1/10/2009	23:18:00
afs	43	1/10/2009	23:20:00
afs	44	1/10/2009	23:22:00
afs	53	1/10/2009	23:25:00
afs	45	1/10/2009	23:28:00
afs	47	1/10/2009	23:31:00
afs	47	1/10/2009	23:33:00
afs	47	1/10/2009	23:36:00
afs	44	1/10/2009	23:39:00
afs	46	1/10/2009	23:42:00
afs	47	1/10/2009	23:44:00
afs	54	1/10/2009	23:47:00
afs	53	1/10/2009	23:50:00
afs	49	1/10/2009	23:53:00
afs	52	1/10/2009	23:56:00
afs	49	1/10/2009	23:59:00
afs	46	1/11/2009	00:01:00
afs	48	1/11/2009	00:04:00
afs	51	1/11/2009	00:07:00
afs	48	1/11/2009	00:10:00
afs	44	1/11/2009	00:13:00
afs	45	1/11/2009	00:15:00
afs	46	1/11/2009	00:18:00
afs	40	1/11/2009	00:20:00
afs	37	1/11/2009	00:22:00
afs	37	1/11/2009	00:25:00
afs	43	1/11/2009	00:27:00
afs	45	1/11/2009	00:30:00
afs	34	1/11/2009	00:32:00
afs	45	1/11/2009	00:35:00
afs	35	1/11/2009	00:37:00
afs	32	1/11/2009	00:40:00
afs	36	1/11/2009	00:42:00
afs	36	1/11/2009	00:45:00
afs	37	1/11/2009	00:48:00
afs	37	1/11/2009	00:51:00
afs	30	1/11/2009	00:54:00
afs	34	1/11/2009	00:57:00
afs	33	1/11/2009	00:59:00
afs	30	1/11/2009	01:02:00
afs	45	1/11/2009	01:04:00
afs	6	1/11/2009	01:07:00
afs	9	1/11/2009	01:09:00
afs	28	1/11/2009	01:10:00
afs	22	1/11/2009	01:12:00
afs	29	1/11/2009	01:14:00
afs	22	1/11/2009	01:16:00
afs	21	1/11/2009	01:19:00
afs	18	1/11/2009	01:20:00
afs	24	1/11/2009	01:23:00
afs	22	1/11/2009	01:25:00
afs	27	1/11/2009	01:27:00
afs	21	1/11/2009	01:29:00
afs	18	1/11/2009	01:31:00
afs	24	1/11/2009	01:33:00
afs	31	1/11/2009	01:35:00
afs	37	1/11/2009	01:38:00
afs	44	1/11/2009	01:40:00
afs	26	1/11/2009	01:42:00
afs	27	1/11/2009	01:45:00
afs	27	1/11/2009	01:48:00
afs	34	1/11/2009	01:50:00
afs	27	1/11/2009	01:52:00
afs	29	1/11/2009	01:54:00
afs	27	1/11/2009	01:56:00
afs	32	1/11/2009	01:58:00
afs	29	1/11/2009	02:01:00
afs	26	1/11/2009	02:03:00
afs	16	1/11/2009	02:05:00
afs	34	1/11/2009	02:06:00
afs	36	1/11/2009	02:09:00
afs	29	1/11/2009	02:11:00
afs	27	1/11/2009	02:14:00
afs	20	1/11/2009	02:16:00
afs	24	1/11/2009	02:18:00
afs	14	1/11/2009	02:20:00
afs	21	1/11/2009	02:21:00
afs	12	1/11/2009	02:23:00
afs	10	1/11/2009	02:26:00
afs	14	1/11/2009	02:27:00
afs	16	1/11/2009	02:28:00
afs	13	1/11/2009	02:30:00
afs	30	1/11/2009	02:32:00
afs	8	1/11/2009	02:35:00
afs	14	1/11/2009	02:36:00
afs	7	1/11/2009	02:39:00
afs	10	1/11/2009	02:40:00
afs	8	1/11/2009	02:48:00
afs	10	1/11/2009	02:51:00
afs	17	1/11/2009	02:52:00
afs	19	1/11/2009	02:53:00
afs	17	1/11/2009	02:55:00
afs	25	1/11/2009	03:01:00
afs	26	1/11/2009	03:03:00
afs	32	1/11/2009	03:05:00
afs	17	1/11/2009	03:07:00
afs	18	1/11/2009	03:09:00
afs	20	1/11/2009	03:11:00
afs	14	1/11/2009	03:14:00
afs	17	1/11/2009	03:15:00
afs	15	1/11/2009	03:18:00
afs	7	1/11/2009	03:20:00
afs	12	1/11/2009	03:20:00
afs	19	1/11/2009	03:22:00
afs	22	1/11/2009	03:23:00
afs	16	1/11/2009	03:29:00
afs	12	1/11/2009	03:35:00
afs	10	1/11/2009	03:42:00
afs	14	1/11/2009	03:43:00
afs	13	1/11/2009	03:45:00
afs	19	1/11/2009	03:46:00
afs	17	1/11/2009	03:48:00
afs	18	1/11/2009	03:50:00
afs	16	1/11/2009	03:51:00
afs	19	1/11/2009	03:53:00
afs	24	1/11/2009	03:55:00
afs	12	1/11/2009	04:12:00
afs	63	1/11/2009	04:27:00
afs	54	1/11/2009	04:30:00
afs	56	1/11/2009	04:32:00
afs	58	1/11/2009	04:34:00
afs	48	1/11/2009	04:37:00
afs	61	1/11/2009	04:40:00
afs	6	1/11/2009	05:09:00
afs	22	1/11/2009	06:29:00
afs	10	1/11/2009	06:36:00
afs	12	1/11/2009	06:46:00
afs	22	1/11/2009	06:48:00
afs	25	1/11/2009	06:50:00
afs	25	1/11/2009	06:52:00
afs	32	1/11/2009	06:54:00
afs	29	1/11/2009	06:57:00
afs	34	1/11/2009	06:59:00
afs	27	1/11/2009	07:02:00
afs	33	1/11/2009	07:04:00
afs	41	1/11/2009	07:07:00
afs	38	1/11/2009	07:09:00
afs	36	1/11/2009	07:12:00
afs	39	1/11/2009	07:14:00
afs	38	1/11/2009	07:16:00
afs	33	1/11/2009	07:19:00
afs	45	1/11/2009	07:21:00
afs	41	1/11/2009	07:23:00
afs	39	1/11/2009	07:25:00
afs	35	1/11/2009	07:27:00
afs	45	1/11/2009	07:30:00
afs	33	1/11/2009	07:32:00
afs	38	1/11/2009	07:34:00
afs	28	1/11/2009	07:36:00
afs	29	1/11/2009	07:38:00
afs	26	1/11/2009	07:41:00
afs	34	1/11/2009	07:45:00
afs	11	1/12/2009	23:45:00
afs	6	1/12/2009	23:48:00
afs	12	1/13/2009	00:12:00
afs	14	1/13/2009	00:20:00
afs	15	1/13/2009	00:22:00
afs	9	1/13/2009	00:37:00
afs	7	1/13/2009	00:39:00
afs	13	1/13/2009	00:41:00
afs	11	1/13/2009	00:42:00
afs	9	1/13/2009	00:44:00
afs	8	1/13/2009	00:45:00
afs	8	1/13/2009	00:46:00
afs	7	1/13/2009	00:48:00
afs	14	1/13/2009	00:51:00
afs	17	1/13/2009	00:53:00
afs	16	1/13/2009	00:54:00
afs	6	1/13/2009	00:56:00
afs	15	1/13/2009	00:56:00
afs	15	1/13/2009	00:58:00
afs	13	1/13/2009	01:01:00
afs	18	1/13/2009	01:02:00
afs	14	1/13/2009	01:05:00
afs	10	1/13/2009	01:12:00
afs	28	1/13/2009	01:13:00
afs	32	1/13/2009	01:15:00
afs	21	1/13/2009	01:18:00
afs	17	1/13/2009	01:20:00
afs	25	1/13/2009	01:22:00
afs	11	1/13/2009	01:24:00
afs	17	1/13/2009	01:27:00
afs	22	1/13/2009	01:30:00
afs	25	1/13/2009	01:32:00
afs	33	1/13/2009	01:35:00
afs	40	1/13/2009	01:42:00
afs	38	1/13/2009	01:46:00
afs	25	1/13/2009	01:49:00
afs	17	1/13/2009	01:51:00
afs	39	1/13/2009	01:53:00
afs	44	1/13/2009	01:55:00
afs	41	1/13/2009	01:58:00
afs	45	1/13/2009	02:00:00
afs	48	1/13/2009	02:04:00
afs	9	1/13/2009	02:10:00
afs	6	1/13/2009	02:10:00
afs	23	1/13/2009	02:11:00
afs	7	1/13/2009	02:18:00
afs	16	1/13/2009	02:19:00
afs	7	1/13/2009	02:21:00
afs	8	1/13/2009	02:21:00
afs	7	1/13/2009	02:22:00
afs	10	1/13/2009	02:26:00
afs	17	1/13/2009	02:35:00
afs	21	1/13/2009	02:36:00
afs	24	1/13/2009	02:39:00
afs	13	1/13/2009	02:41:00
afs	14	1/13/2009	02:48:00
afs	15	1/13/2009	02:49:00
afs	7	1/13/2009	02:51:00
afs	9	1/13/2009	02:51:00
afs	9	1/13/2009	02:52:00
afs	8	1/13/2009	02:53:00
afs	6	1/13/2009	03:00:00
afs	6	1/13/2009	03:02:00
afs	8	1/13/2009	03:03:00
afs	12	1/13/2009	03:03:00
afs	6	1/13/2009	03:04:00
afs	15	1/13/2009	03:05:00
afs	6	1/13/2009	03:09:00
afs	6	1/13/2009	03:11:00
afs	8	1/13/2009	03:12:00
afs	6	1/13/2009	03:17:00
afs	8	1/13/2009	03:18:00
afs	6	1/13/2009	03:19:00
afs	10	1/13/2009	03:19:00
afs	7	1/13/2009	03:21:00
afs	9	1/13/2009	03:22:00
afs	9	1/13/2009	03:23:00
afs	6	1/13/2009	03:27:00
afs	6	1/13/2009	03:27:00
afs	9	1/13/2009	03:29:00
[truncated: 301,918 more rows]
[truncated: 5 more columns]
